# Supplementary material for: Dichlorido[2,2′-(oxydimethyl­ene)dipyridine]copper(II)
Source: Acta Crystallogr Sect E Struct Rep Online. 2008 Oct 31;64(Pt 11):m1467. doi: 10.1107/S1600536808034612 (PMC2959670; doi:10.1107/S1600536808034612)
Supplement: Supplementary file 2 [file e-64-m1467-Isup2.hkl]

# 
# h,k,l, Fc-squared, Fo-squared, sigma(Fo-squared) and status flag 
# 
data_I
_shelx_title ' 70804b in P2(1)/c' 
_shelx_refln_list_code          4 
_shelx_F_calc_maximum      253.93 
_exptl_crystal_F_000       676.00 
_reflns_d_resolution_high  0.8400 
 
loop_ 
 _symmetry_equiv_pos_as_xyz 
 'x, y, z' 
 '-x, y+1/2, -z+1/2' 
 '-x, -y, -z' 
 'x, -y-1/2, z-1/2' 
 
_cell_length_a     8.1599 
_cell_length_b    12.5534 
_cell_length_c    15.3846 
_cell_angle_alpha  90.000 
_cell_angle_beta  123.574 
_cell_angle_gamma  90.000 
 
_shelx_F_squared_multiplier     1.000 
 
loop_ 
 _refln_index_h 
 _refln_index_k 
 _refln_index_l 
 _refln_F_squared_calc 
 _refln_F_squared_meas 
 _refln_F_squared_sigma 
 _refln_observed_status 
   1   0   0     6186.72     6445.00     99.20 o 
   2   0   0     2572.15     2719.17     43.05 o 
   3   0   0     7943.49     7841.05    100.48 o 
   4   0   0     5057.99     5246.68     84.06 o 
   5   0   0     4710.94     4658.21    105.47 o 
   6   0   0      375.45      331.22     13.67 o 
   7   0   0      106.94      105.79      8.86 o 
   8   0   0      257.23      254.24     14.05 o 
   1   1   0     9528.44    10074.92    112.64 o 
   2   1   0     5201.08     5401.28     64.46 o 
   3   1   0     1721.73     1780.89     20.98 o 
   4   1   0     7908.95     8023.97     89.08 o 
   5   1   0        0.45        0.44      1.92 o 
   6   1   0      291.87      263.31      8.62 o 
   7   1   0     1250.54     1178.65     24.22 o 
   8   1   0      137.30      139.04      7.58 o 
   0   2   0     8235.13     8703.55    187.58 o 
   1   2   0     1074.25     1077.79     12.63 o 
   2   2   0    12322.24    13570.54    173.56 o 
   3   2   0     3001.56     2969.89     41.45 o 
   4   2   0      494.89      475.38      7.26 o 
   5   2   0      764.67      746.52     12.61 o 
   6   2   0      796.55      736.08     16.45 o 
   7   2   0       65.81       58.41      4.88 o 
   8   2   0      267.60      265.70     10.25 o 
   1   3   0     1530.06     1787.48     28.80 o 
   2   3   0     2440.56     2643.48     34.97 o 
   3   3   0      192.92      167.92      3.46 o 
   4   3   0      877.08      917.23     15.67 o 
   5   3   0      207.60      207.50      6.69 o 
   6   3   0      226.45      210.62     11.33 o 
   7   3   0      210.15      216.38     12.34 o 
   0   4   0     2584.16     2532.29     57.10 o 
   1   4   0     4895.44     5138.31     95.34 o 
   2   4   0     2515.21     2527.39     33.17 o 
   3   4   0      621.40      625.48      9.20 o 
   4   4   0      173.42      177.16      4.43 o 
   5   4   0     1406.08     1382.92     26.05 o 
   6   4   0       28.49       32.90      4.19 o 
   7   4   0       43.32       39.20      4.74 o 
   1   5   0     9676.50     9929.30    124.64 o 
   2   5   0     6099.61     6328.80     80.43 o 
   3   5   0     3538.26     3566.37     46.69 o 
   4   5   0     1205.96     1189.89     22.46 o 
   5   5   0      754.98      749.58     16.58 o 
   6   5   0     2283.50     2276.27     40.88 o 
   7   5   0      174.51      174.27      8.83 o 
   0   6   0     7719.06     7495.58    163.97 o 
   1   6   0     4408.42     4524.78     58.41 o 
   2   6   0     2986.49     2871.01     38.15 o 
   3   6   0      723.72      656.67     10.83 o 
   4   6   0        8.08       20.52     10.60 o 
   5   6   0     3257.82     3286.85     55.54 o 
   6   6   0       54.89       61.46      5.30 o 
   7   6   0      117.54      117.68     10.22 o 
   1   7   0     3007.88     2988.53     40.74 o 
   2   7   0     2199.10     2164.19     29.81 o 
   3   7   0     2104.35     2079.54     36.11 o 
   4   7   0      556.53      539.15     13.13 o 
   5   7   0       56.63       62.02      4.99 o 
   6   7   0      793.76      786.54     18.68 o 
   7   7   0      413.54      410.81     13.33 o 
   0   8   0      344.74      312.13      8.26 o 
   1   8   0     1745.96     1807.71     25.72 o 
   2   8   0      986.45      965.20     15.80 o 
   3   8   0       31.69       28.74      3.35 o 
   4   8   0      360.34      342.32     10.27 o 
   5   8   0      293.72      291.47     10.89 o 
   6   8   0      196.08      224.69      9.46 o 
   1   9   0      134.20      147.24      4.99 o 
   2   9   0       18.18       19.87      3.93 o 
   3   9   0      603.21      609.00     14.61 o 
   4   9   0        0.65        3.19      5.38 o 
   5   9   0      118.31      138.67      7.43 o 
   6   9   0       58.00       56.44      5.66 o 
   0  10   0     1814.67     1778.24     31.91 o 
   1  10   0       65.84       60.84      5.21 o 
   2  10   0       53.00       44.60      4.29 o 
   3  10   0      101.57       94.99      6.03 o 
   4  10   0       27.61       27.20      4.36 o 
   5  10   0       65.35       60.12      5.75 o 
   6  10   0        7.84        8.58      4.31 o 
   1  11   0       89.14       94.32      4.81 o 
   2  11   0      111.74      105.02      6.50 o 
   3  11   0       23.01       26.70      4.45 o 
   4  11   0      405.06      398.36     12.52 o 
   5  11   0       13.16       17.89      4.76 o 
   0  12   0     1093.97     1088.44     22.35 o 
   1  12   0      248.33      242.06      7.35 o 
   2  12   0       73.05       77.06      9.65 o 
   3  12   0      574.44      568.04     15.58 o 
   4  12   0        2.20       -0.96      4.11 o 
   1  13   0      399.69      387.96      9.79 o 
   2  13   0      174.39      176.86      8.53 o 
   3  13   0        1.78        3.21      4.19 o 
   0  14   0      301.18      295.33     15.38 o 
   1  14   0       30.09       37.65      5.21 o 
   2  14   0      123.25      131.06      6.47 o 
  -8   1   1       22.07       24.01      4.16 o 
  -7   1   1       96.96       76.55      5.28 o 
  -6   1   1      497.80      506.10     15.67 o 
  -5   1   1       95.72       86.64      2.86 o 
  -4   1   1     1689.21     1708.20     23.90 o 
  -3   1   1      622.64      567.88      8.93 o 
  -2   1   1      686.43      747.10     14.95 o 
  -1   1   1     2715.08     3047.15     48.90 o 
   0   1   1     6162.52     6301.15     71.06 o 
   1   1   1     8100.83     8783.63     95.30 o 
   2   1   1     1661.56     1704.13     22.37 o 
   3   1   1       22.23       29.24      1.36 o 
   4   1   1     1219.94     1188.24     18.42 o 
   5   1   1      239.15      223.50     10.40 o 
   6   1   1      155.87      141.85      7.91 o 
   7   1   1       17.59       23.01      3.89 o 
  -8   2   1      159.10      165.99      8.03 o 
  -7   2   1     1170.87     1150.25     27.10 o 
  -6   2   1      377.71      370.14     10.35 o 
  -5   2   1     1680.73     1657.35     23.98 o 
  -4   2   1     1565.68     1529.89     18.68 o 
  -3   2   1      973.26      947.88     13.41 o 
  -2   2   1    64478.23    59282.61   2087.76 o 
  -1   2   1     4313.88     4502.81     50.66 o 
   0   2   1     2487.11     2752.37     43.30 o 
   1   2   1    15547.26    15154.26    191.70 o 
   2   2   1       47.58       48.28      1.82 o 
   3   2   1     6254.96     6490.53     95.52 o 
   4   2   1       69.72       50.93      2.77 o 
   5   2   1      466.72      469.98     11.85 o 
   6   2   1      879.26      834.86     18.28 o 
   7   2   1       16.89       17.11      3.60 o 
  -8   3   1      533.63      538.49     21.46 o 
  -7   3   1      171.85      146.05     10.32 o 
  -6   3   1     2683.76     2628.11     45.21 o 
  -5   3   1     1407.73     1424.40     25.02 o 
  -4   3   1     5311.76     5615.56    122.31 o 
  -3   3   1    11439.16    11814.82    129.64 o 
  -2   3   1       52.46       65.22      2.41 o 
  -1   3   1     6600.28     6632.38     73.30 o 
   0   3   1     2940.65     2856.56     36.70 o 
   1   3   1     4878.74     5149.46     65.13 o 
   2   3   1     9194.65     9036.95    113.47 o 
   3   3   1      303.95      303.84      6.88 o 
   4   3   1     1616.88     1578.06     27.73 o 
   5   3   1     1926.14     1940.62     34.12 o 
   6   3   1        5.71        4.30      4.30 o 
   7   3   1      249.50      276.25     10.37 o 
  -8   4   1       93.87      100.18      9.65 o 
  -7   4   1     1068.41     1090.15     23.27 o 
  -6   4   1      273.67      256.07      8.81 o 
  -5   4   1     2448.60     2484.21     34.86 o 
  -4   4   1       55.83      103.02      2.91 o 
  -3   4   1     1948.81     2097.64     24.66 o 
  -2   4   1    10995.59    11177.50    122.81 o 
  -1   4   1       23.01       40.42      3.06 o 
   0   4   1     2135.51     2032.71     26.90 o 
   1   4   1     3931.32     3865.03     64.19 o 
   2   4   1       54.61       52.06      3.26 o 
   3   4   1     2626.59     2447.52     32.96 o 
   4   4   1     1039.23      995.85     31.40 o 
   5   4   1      131.17      125.20      6.24 o 
   6   4   1     1217.11     1210.94     28.61 o 
   7   4   1       22.11       19.88      8.36 o 
  -7   5   1      186.84      180.11      8.29 o 
  -6   5   1      238.81      238.73     12.53 o 
  -5   5   1      292.76      298.15     10.18 o 
  -3   5   1     3173.60     3343.78     38.45 o 
  -2   5   1     2470.57     2759.78     35.21 o 
  -1   5   1     1634.27     1580.57     25.45 o 
   0   5   1      280.10      214.61      4.56 o 
   1   5   1      368.20      418.51      7.32 o 
   2   5   1     6905.24     7327.37     92.93 o 
   3   5   1      275.31      265.26      5.82 o 
   4   5   1      118.70      121.50      5.18 o 
   5   5   1     2048.22     2050.91     36.74 o 
   6   5   1        7.67        8.21      3.39 o 
   7   5   1      105.69      108.00      7.28 o 
  -7   6   1      111.49      104.67      6.89 o 
  -6   6   1       13.46       12.13      3.46 o 
  -5   6   1      100.60      110.17      4.71 o 
  -4   6   1        3.42        3.59      1.77 o 
  -3   6   1     1823.55     1789.46     24.73 o 
  -2   6   1       20.10       21.93      1.71 o 
  -1   6   1      455.32      459.97      8.97 o 
   0   6   1      597.36      589.71      9.78 o 
   1   6   1     2214.96     2402.31     32.40 o 
   2   6   1      359.60      409.36     16.18 o 
   3   6   1      144.43      146.33      4.35 o 
   4   6   1      107.30      111.28      5.73 o 
   5   6   1      113.76      105.70      6.24 o 
   6   6   1        7.33        9.83      3.63 o 
   7   6   1       23.48       20.24      4.54 o 
  -7   7   1      165.91      150.89     13.01 o 
  -6   7   1       87.13       87.81     12.98 o 
  -5   7   1     1279.39     1230.50     24.48 o 
  -4   7   1      154.52      140.67      8.48 o 
  -3   7   1      525.93      460.06     11.03 o 
  -2   7   1      542.61      532.61     14.14 o 
  -1   7   1     2034.49     2108.29     28.88 o 
   0   7   1     3485.87     3647.13     48.06 o 
   1   7   1     2111.24     2169.07     29.94 o 
   2   7   1       15.20       30.13     11.74 o 
   3   7   1       94.64       98.81      5.24 o 
   4   7   1     1615.23     1572.04     29.36 o 
   5   7   1       22.00       20.06      3.82 o 
   6   7   1        1.26        4.75      3.65 o 
  -7   8   1      469.54      518.84     15.43 o 
  -6   8   1       70.43       69.29      5.74 o 
  -5   8   1       47.38       40.51      4.46 o 
  -4   8   1      339.97      366.25     13.61 o 
  -3   8   1      623.54      630.07     14.29 o 
  -2   8   1     2249.91     2328.39     32.09 o 
  -1   8   1     1812.13     1848.54     26.08 o 
   0   8   1     1440.49     1324.38     19.76 o 
   1   8   1     1973.26     1980.35     28.02 o 
   2   8   1       27.84       30.72      2.50 o 
   3   8   1     2735.07     2758.15     47.04 o 
   4   8   1        2.50       -0.32      2.71 o 
   5   8   1      258.63      256.10     13.48 o 
   6   8   1       36.86       37.40      5.13 o 
  -6   9   1      478.09      474.68     13.96 o 
  -5   9   1      681.84      656.90     16.33 o 
  -4   9   1      330.12      350.17     13.29 o 
  -3   9   1      562.06      532.23     16.33 o 
  -2   9   1      159.10      164.29      6.93 o 
  -1   9   1     1496.47     1470.19     21.87 o 
   0   9   1     3011.17     2891.02     39.57 o 
   1   9   1     1133.68     1150.04     18.09 o 
   2   9   1      213.16      207.31      7.65 o 
   3   9   1      349.68      376.16     20.32 o 
   4   9   1     1335.83     1225.39     25.09 o 
   5   9   1      727.79      723.69     18.06 o 
   6   9   1       96.06       92.38      9.12 o 
  -6  10   1        0.23       -3.69      3.69 o 
  -5  10   1      150.42      148.25      7.89 o 
  -4  10   1     1290.94     1292.16     26.16 o 
  -3  10   1     1297.86     1292.03     25.68 o 
  -2  10   1      595.45      579.77     14.17 o 
  -1  10   1     1695.17     1730.49     35.04 o 
   0  10   1      760.27      750.34     13.32 o 
   1  10   1      325.44      315.99      7.74 o 
   2  10   1      864.26      814.38     18.17 o 
   3  10   1      115.10      133.72     14.18 o 
   4  10   1     1289.10     1321.46     29.69 o 
   5  10   1        1.38        8.67      4.09 o 
  -5  11   1       48.07       45.32      5.38 o 
  -4  11   1        1.21        0.11      3.35 o 
  -3  11   1      497.36      483.94     13.49 o 
  -2  11   1      111.05      109.47      6.58 o 
  -1  11   1        8.90        5.38      5.92 o 
   0  11   1     1628.18     1595.44     20.97 o 
   1  11   1      117.49      112.84      6.54 o 
   2  11   1      253.23      272.14      9.60 o 
   3  11   1      705.07      700.12     17.23 o 
   4  11   1      281.38      293.18     15.00 o 
   5  11   1      105.42      119.51      7.96 o 
  -5  12   1       84.72       90.82      7.13 o 
  -4  12   1      515.36      510.88     14.93 o 
  -3  12   1        9.03       13.20      4.05 o 
  -2  12   1       76.65       65.67      6.42 o 
  -1  12   1     1177.08     1163.58     19.50 o 
   0  12   1      179.55      165.99      6.22 o 
   1  12   1      244.22      243.60      9.26 o 
   2  12   1       82.73       83.21      6.20 o 
   3  12   1      134.32      131.25      7.63 o 
   4  12   1      234.15      235.96     10.22 o 
  -4  13   1        0.54       -1.27      4.06 o 
  -3  13   1       32.28       28.80      5.14 o 
  -2  13   1        6.57        3.60      3.04 o 
  -1  13   1       46.55       51.25      4.18 o 
   0  13   1        4.14        2.68      3.52 o 
   1  13   1      141.13      140.80      6.13 o 
   2  13   1      117.39      124.77      7.63 o 
   3  13   1      236.99      238.10     10.30 o 
  -3  14   1       51.11       50.40      4.69 o 
  -2  14   1      492.78      478.87     15.05 o 
  -1  14   1        7.13       12.01      4.47 o 
   0  14   1        0.42        0.56      3.94 o 
   1  14   1      297.66      291.90     10.96 o 
   2  14   1       73.16       60.10      6.24 o 
  -8   0   2      122.97      133.58      9.94 o 
  -7   0   2     2388.36     2291.53     57.17 o 
  -6   0   2      126.50      121.30      7.72 o 
  -5   0   2      257.02      287.37      7.70 o 
  -4   0   2     6899.78     6864.40    114.24 o 
  -3   0   2      936.38     1119.59     26.84 o 
  -2   0   2      340.97      390.22     10.07 o 
  -1   0   2    39280.31    29037.72    648.14 o 
   0   0   2    19188.31    17862.40    287.23 o 
   1   0   2     6319.39     6801.35    104.96 o 
   2   0   2      121.32      172.40      4.74 o 
   3   0   2      732.78      757.41     14.75 o 
   4   0   2     7679.03     7827.00    122.82 o 
   5   0   2      248.32      243.44      7.89 o 
   6   0   2       55.88       42.35      5.95 o 
   7   0   2      196.66      208.85     12.41 o 
  -8   1   2      625.74      615.63     15.60 o 
  -7   1   2      382.29      373.77     21.14 o 
  -6   1   2     1670.80     1642.66     29.63 o 
  -5   1   2     1562.66     1552.64     22.48 o 
  -4   1   2      674.33      703.01     11.30 o 
  -3   1   2    10681.52    11073.58    140.17 o 
  -2   1   2     1495.77     1416.03     19.02 o 
  -1   1   2      525.03      516.83      5.60 o 
   0   1   2     8496.44     9429.32     93.72 o 
   1   1   2     2731.19     3145.53     34.96 o 
   2   1   2      693.16      703.48      9.24 o 
   3   1   2     4049.16     4016.22     45.46 o 
   4   1   2      442.64      454.47      7.65 o 
   5   1   2      239.64      229.63      6.31 o 
   6   1   2      643.92      578.97     14.35 o 
   7   1   2        4.65        3.94      3.19 o 
  -8   2   2      253.49      256.26     19.40 o 
  -7   2   2     1144.94     1076.62     22.16 o 
  -6   2   2       97.81       88.58      9.15 o 
  -5   2   2      617.36      598.35     24.25 o 
  -4   2   2     6913.19     7149.56     91.89 o 
  -3   2   2     1429.68     1692.53     23.15 o 
  -2   2   2    18403.21    19078.87    244.30 o 
  -1   2   2     6112.33     6238.71     61.64 o 
   0   2   2       80.01      104.42      5.70 o 
   1   2   2     1018.13      978.93     13.35 o 
   2   2   2      204.16      289.99     16.07 o 
   3   2   2       89.45       83.58      2.77 o 
   4   2   2     1366.83     1288.87     35.86 o 
   5   2   2       22.95       23.32      2.48 o 
   6   2   2       95.52       86.00      5.65 o 
   7   2   2      558.28      533.90     18.49 o 
  -8   3   2        7.60        6.39      4.87 o 
  -7   3   2      109.56      100.87      6.00 o 
  -6   3   2        9.36        6.16      2.46 o 
  -5   3   2        0.79        1.83      1.49 o 
  -4   3   2      724.28      732.82     22.38 o 
  -3   3   2      288.93      289.46      5.93 o 
  -2   3   2      574.59      651.25      9.85 o 
  -1   3   2    13586.03    14160.27    155.38 o 
   0   3   2     5133.75     5543.10     69.99 o 
   1   3   2      167.20      160.71      3.03 o 
   2   3   2     1394.07     1510.58     27.76 o 
   3   3   2     3628.46     3755.60     49.28 o 
   4   3   2        1.72        3.67      1.62 o 
   5   3   2       30.70       31.90      2.85 o 
   6   3   2       47.22       56.23     11.27 o 
   7   3   2        0.16        0.75      3.38 o 
  -8   4   2        1.30        0.08      3.64 o 
  -7   4   2        9.76       14.47      3.50 o 
  -6   4   2      552.83      541.73     13.29 o 
  -5   4   2     1415.50     1475.51     22.12 o 
  -4   4   2     3608.95     3755.78     50.09 o 
  -3   4   2      121.35      100.16      2.95 o 
  -2   4   2     4776.06     5020.41     65.24 o 
  -1   4   2       14.76       26.86      1.96 o 
   0   4   2     1117.54     1185.39     19.97 o 
   1   4   2        5.80        6.72      4.23 o 
   2   4   2      404.89      484.41      8.33 o 
   3   4   2     1711.34     1730.54     24.40 o 
   4   4   2        9.43       10.13      1.88 o 
   5   4   2      123.03      131.43      6.33 o 
   6   4   2       57.28       52.29      4.96 o 
   7   4   2       94.50       96.58      7.04 o 
  -8   5   2      307.08      325.33     11.55 o 
  -7   5   2      645.20      625.45     15.73 o 
  -6   5   2      559.58      534.86     13.41 o 
  -5   5   2     2487.47     2493.18     35.17 o 
  -4   5   2     1124.87     1140.19     17.57 o 
  -3   5   2       89.90       73.48      2.13 o 
  -2   5   2     4201.80     4282.44     48.31 o 
  -1   5   2     8940.54     9187.50    115.67 o 
   0   5   2       82.86       51.66      2.36 o 
   1   5   2     2069.35     2107.60     28.51 o 
   2   5   2     1972.63     1892.28     26.11 o 
   3   5   2       74.74       76.76      6.05 o 
   4   5   2       37.90       39.72      3.45 o 
   5   5   2      834.56      829.32     18.35 o 
   6   5   2       36.25       47.69      4.85 o 
  -7   6   2       11.50       17.84      7.95 o 
  -6   6   2      270.65      298.32      9.70 o 
  -5   6   2      754.83      770.10     13.71 o 
  -4   6   2     1566.92     1572.50     23.41 o 
  -3   6   2      725.11      690.83     11.78 o 
  -2   6   2     4219.44     4280.60     48.63 o 
  -1   6   2     7840.05     7874.68     99.86 o 
   0   6   2      590.09      621.91     10.28 o 
   1   6   2     2127.88     2072.66     28.47 o 
   2   6   2     1090.07     1051.93     16.08 o 
   3   6   2      741.09      727.96     12.79 o 
   4   6   2     1022.87     1037.57     21.08 o 
   5   6   2     1382.88     1382.27     27.23 o 
   6   6   2      178.29      178.28      8.29 o 
  -7   7   2      149.93      167.39      8.21 o 
  -6   7   2        4.73        7.28      3.16 o 
  -5   7   2     1377.00     1383.78     39.38 o 
  -4   7   2      152.98      148.81     12.69 o 
  -3   7   2      505.29      464.47     14.02 o 
  -2   7   2     6014.40     5956.13     81.89 o 
  -1   7   2     1098.85     1041.57     15.99 o 
   0   7   2     3121.48     3141.47     64.57 o 
   1   7   2     6013.03     6243.24     80.37 o 
   2   7   2     3019.02     3100.35     41.85 o 
   3   7   2     2365.58     2394.01     44.03 o 
   4   7   2       98.92       91.72      5.68 o 
   5   7   2      758.93      761.52     17.94 o 
   6   7   2      523.68      534.88     15.11 o 
  -7   8   2        4.37        3.33      5.10 o 
  -6   8   2     1177.89     1172.03     24.52 o 
  -5   8   2       35.46       38.52      4.17 o 
  -4   8   2      110.07      116.08      7.60 o 
  -3   8   2     1973.85     1845.29     64.29 o 
  -2   8   2      264.12      246.10     13.29 o 
  -1   8   2     3126.57     3055.21     44.60 o 
   0   8   2     2009.56     1992.47     28.18 o 
   1   8   2      197.28      153.32      4.96 o 
   2   8   2     2163.92     2285.24     32.20 o 
   3   8   2       69.02       65.07      6.43 o 
   4   8   2      396.73      412.50     11.87 o 
   5   8   2      647.86      670.46     16.84 o 
   6   8   2      205.68      215.66      9.62 o 
  -6   9   2       56.79       51.98      5.32 o 
  -5   9   2      668.98      662.00     16.18 o 
  -4   9   2      193.94      207.75      7.97 o 
  -3   9   2       96.23       86.50      5.39 o 
  -2   9   2      840.41      783.21     16.75 o 
  -1   9   2       11.99       15.63      5.38 o 
   0   9   2      191.20      166.18     13.37 o 
   1   9   2      780.12      741.83     13.12 o 
   2   9   2        3.52        5.85      2.80 o 
   3   9   2       53.59       66.87      5.03 o 
   4   9   2      359.10      351.79     11.18 o 
   5   9   2      432.77      438.38     17.03 o 
  -6  10   2      116.80       95.39      8.20 o 
  -5  10   2       54.25       47.19      7.25 o 
  -4  10   2      271.07      256.31      9.22 o 
  -3  10   2      369.12      367.50     11.08 o 
  -2  10   2       27.37       27.69      3.01 o 
  -1  10   2       13.50       13.84      2.11 o 
   0  10   2      195.88      192.64     13.25 o 
   1  10   2      195.67      192.22      6.05 o 
   2  10   2      457.17      465.44     18.36 o 
   3  10   2        5.76       12.53      3.81 o 
   4  10   2        0.28       -0.63      3.57 o 
   5  10   2       41.64       44.87      6.05 o 
  -5  11   2       48.83       50.38      5.54 o 
  -4  11   2        3.08        7.07      3.64 o 
  -3  11   2      932.81      902.38     20.02 o 
  -2  11   2      368.01      371.01      8.97 o 
  -1  11   2        1.16        0.59      2.23 o 
   0  11   2      398.16      431.80     15.73 o 
   1  11   2      142.04      137.70      7.01 o 
   2  11   2       58.92       50.56      5.06 o 
   3  11   2      817.35      745.05     21.87 o 
   4  11   2        7.65        6.40      3.99 o 
  -5  12   2        6.93        8.85      4.49 o 
  -4  12   2      612.87      620.27     16.66 o 
  -3  12   2      336.04      342.28      9.42 o 
  -2  12   2      183.95      172.61      9.54 o 
  -1  12   2      660.00      671.87     13.24 o 
   0  12   2      643.48      655.52     13.01 o 
   1  12   2      184.34      193.82      8.56 o 
   2  12   2      925.34      981.22     22.09 o 
   3  12   2        6.11        2.58      4.32 o 
   4  12   2      353.93      409.94     24.12 o 
  -4  13   2      307.43      324.80     12.22 o 
  -3  13   2      168.74      160.95      6.82 o 
  -2  13   2      924.77      922.33     17.15 o 
  -1  13   2      675.28      648.92     16.71 o 
   0  13   2      447.81      455.42     13.30 o 
   1  13   2      159.46      172.55      8.73 o 
   2  13   2       44.05       49.07      8.67 o 
   3  13   2     1032.93     1074.88     24.80 o 
  -3  14   2      465.74      483.20     21.79 o 
  -2  14   2        6.45        5.80      3.32 o 
  -1  14   2     1232.26     1223.22     32.38 o 
   0  14   2      227.59      224.76      9.95 o 
   1  14   2      371.54      375.31     12.70 o 
   2  14   2      679.08      701.09     18.73 o 
  -8   1   3      174.49      159.42      7.35 o 
  -7   1   3      219.96      206.61      7.54 o 
  -6   1   3       12.25       15.39      1.69 o 
  -5   1   3      760.59      726.81     11.97 o 
  -4   1   3       22.37       16.03      1.50 o 
  -3   1   3      471.00      490.73      7.80 o 
  -2   1   3       70.10       98.59      1.66 o 
  -1   1   3       16.37        9.77      1.10 o 
   0   1   3      347.99      364.40      4.40 o 
   1   1   3      110.69      140.31      3.31 o 
   2   1   3        0.70        3.26      1.03 o 
   3   1   3       88.90       84.07      2.94 o 
   4   1   3      636.17      622.03      9.72 o 
   5   1   3       49.91       69.08     21.65 o 
   6   1   3        4.72       10.60      2.61 o 
   7   1   3       32.96       31.27      4.54 o 
  -8   2   3       92.77      109.74      6.55 o 
  -7   2   3        2.03        3.68      2.50 o 
  -6   2   3      479.97      470.16      9.26 o 
  -5   2   3      385.75      416.36      8.06 o 
  -4   2   3      526.46      498.56      8.61 o 
  -3   2   3     3226.02     3306.49     43.26 o 
  -2   2   3     4247.34     4590.21     45.88 o 
  -1   2   3      147.68      124.75      2.01 o 
   0   2   3      676.67      874.66     10.72 o 
   1   2   3      709.10      757.82      9.71 o 
   2   2   3     5458.25     5687.23     63.12 o 
   3   2   3      149.11      128.92      3.57 o 
   4   2   3        1.28        2.70      1.67 o 
   5   2   3      128.32      130.75      4.91 o 
   6   2   3        1.29        2.10      2.27 o 
   7   2   3       78.71       79.70      8.55 o 
  -8   3   3      199.13      192.64     11.84 o 
  -7   3   3      616.64      626.41     17.63 o 
  -6   3   3      116.93      112.95      4.30 o 
  -5   3   3     1685.61     1627.49     49.51 o 
  -4   3   3     3549.07     3634.29     59.82 o 
  -3   3   3     1705.11     1838.28     25.20 o 
  -2   3   3     2680.12     2555.92     29.28 o 
  -1   3   3       29.15       59.81      1.46 o 
   0   3   3      123.06      124.79      2.34 o 
   1   3   3     1770.53     1660.35     19.62 o 
   2   3   3      146.56      190.03      3.98 o 
   3   3   3     1430.44     1438.40     18.26 o 
   4   3   3     1229.85     1216.32     21.37 o 
   5   3   3      239.80      227.34      6.52 o 
   6   3   3      200.03      217.84     16.87 o 
  -8   4   3      180.73      189.24      8.64 o 
  -7   4   3      310.33      286.68      9.71 o 
  -6   4   3     2020.11     2044.37     29.80 o 
  -5   4   3      173.17      153.09      4.77 o 
  -4   4   3     5781.68     6019.20     78.28 o 
  -3   4   3    10878.20    11382.84    144.77 o 
  -2   4   3     2531.30     2538.29     29.38 o 
  -1   4   3     5305.30     5231.14     58.47 o 
   0   4   3      195.84      141.37      6.08 o 
   1   4   3       74.97       75.03      2.77 o 
   2   4   3     2437.04     2279.38     30.91 o 
   3   4   3     2173.04     2211.51     30.67 o 
   4   4   3      118.28      124.55      4.54 o 
   5   4   3      615.61      620.02     17.25 o 
   6   4   3        0.76        0.53      3.14 o 
  -8   5   3       10.59       12.66      3.96 o 
  -7   5   3       34.89       36.94      4.21 o 
  -6   5   3      139.42      149.57     13.57 o 
  -5   5   3      830.70      810.19     23.15 o 
  -4   5   3     1039.41      998.94     15.73 o 
  -3   5   3     3578.37     3907.09     51.76 o 
  -2   5   3     4785.11     4818.69     54.44 o 
  -1   5   3     3240.05     3246.42     37.34 o 
   0   5   3      148.14      125.81      4.68 o 
   1   5   3     7740.06     7928.57    100.49 o 
   2   5   3      290.79      286.99      6.22 o 
   3   5   3     1017.89     1000.51     15.82 o 
   4   5   3      989.96      951.80     15.75 o 
   5   5   3       55.36       52.63      4.74 o 
   6   5   3      292.19      303.00     10.88 o 
  -8   6   3       35.76       42.78      6.65 o 
  -7   6   3        5.23        6.05      4.56 o 
  -6   6   3       17.21       14.68      2.66 o 
  -5   6   3      164.30      161.21      7.74 o 
  -4   6   3       84.41       85.97      3.78 o 
  -3   6   3      389.94      354.67      7.33 o 
  -2   6   3     1401.19     1384.67     15.44 o 
  -1   6   3      116.99       85.27      3.29 o 
   0   6   3     2744.54     2957.98     39.57 o 
   1   6   3     1087.12     1200.57     22.25 o 
   2   6   3     2688.31     2640.46    105.47 o 
   3   6   3       34.79       30.72      2.52 o 
   4   6   3       60.38       56.21      5.25 o 
   5   6   3      205.72      214.73      8.54 o 
   6   6   3       13.75       17.07      4.40 o 
  -7   7   3       32.29       26.69      4.33 o 
  -6   7   3      488.00      497.45     10.83 o 
  -5   7   3      401.58      365.49      8.50 o 
  -4   7   3        4.21        4.59      1.82 o 
  -3   7   3     2185.83     2091.23     66.28 o 
  -2   7   3      512.91      510.55     18.61 o 
  -1   7   3      475.84      500.62      9.19 o 
   0   7   3       24.40       25.63      6.93 o 
   1   7   3      631.83      633.98     11.16 o 
   2   7   3      120.64      116.45      8.70 o 
   3   7   3       27.79       29.54      3.00 o 
   4   7   3        0.20       -2.53      2.53 o 
   5   7   3       21.13       21.59      4.18 o 
   6   7   3       82.01       99.72      7.14 o 
  -7   8   3      253.20      266.69     10.30 o 
  -6   8   3       85.16       94.63      4.97 o 
  -5   8   3      120.23      110.17      5.11 o 
  -4   8   3      838.95      852.36     14.97 o 
  -3   8   3      908.89      920.78     18.48 o 
  -2   8   3       39.88       47.20      3.05 o 
  -1   8   3      141.55      160.63      5.97 o 
   0   8   3      520.28      467.36      9.15 o 
   1   8   3        4.47        5.57      1.88 o 
   2   8   3      143.71      155.52      5.35 o 
   3   8   3      987.06     1011.44     20.99 o 
   4   8   3      109.04      112.36      6.61 o 
   5   8   3       22.26       16.05      4.14 o 
  -7   9   3      631.56      619.45     20.29 o 
  -6   9   3       38.61       36.94      4.82 o 
  -5   9   3       92.11       92.97      5.92 o 
  -4   9   3     3094.68     3045.46     51.85 o 
  -3   9   3      175.36      158.04      8.93 o 
  -2   9   3     1335.66     1281.20     19.92 o 
  -1   9   3     3544.44     3483.02     97.59 o 
   0   9   3     1013.62      982.80     26.62 o 
   1   9   3     1997.40     2033.87     36.02 o 
   2   9   3      124.71      125.04      6.22 o 
   3   9   3      593.26      581.80     26.59 o 
   4   9   3     1090.91     1088.68     23.41 o 
   5   9   3        0.59       -0.92      3.63 o 
  -6  10   3      111.96      118.92     12.69 o 
  -5  10   3     1063.57     1093.76     23.34 o 
  -4  10   3      301.35      292.75      9.95 o 
  -3  10   3     3649.33     3761.30     51.47 o 
  -2  10   3     1069.02     1047.98     17.44 o 
  -1  10   3      832.89      787.46     13.99 o 
   0  10   3     3525.27     3615.08     85.75 o 
   1  10   3      532.34      559.04     11.35 o 
   2  10   3      384.02      387.63     19.78 o 
   3  10   3     1426.53     1480.51     46.56 o 
   4  10   3      516.56      518.99     14.77 o 
  -6  11   3       79.19       82.84      6.70 o 
  -5  11   3       15.09        8.48      4.07 o 
  -4  11   3     1979.87     2018.37     37.60 o 
  -3  11   3        1.88        4.33      4.32 o 
  -2  11   3       89.05       89.74      4.82 o 
  -1  11   3      699.44      686.26     13.04 o 
   0  11   3      178.62      186.35      6.28 o 
   1  11   3     1279.37     1309.40     26.24 o 
   2  11   3      524.50      539.60     16.68 o 
   3  11   3      695.35      683.70     17.48 o 
   4  11   3      800.06      822.68     29.31 o 
  -5  12   3      292.27      315.84     13.48 o 
  -4  12   3        1.12        2.29      3.12 o 
  -3  12   3      639.74      609.31     13.29 o 
  -2  12   3      268.43      272.87      8.08 o 
  -1  12   3        1.02       -1.94      2.60 o 
   0  12   3     2213.27     2272.28     38.65 o 
   1  12   3       32.53       31.35      5.63 o 
   2  12   3      185.43      187.24      9.50 o 
   3  12   3      580.74      586.27     27.19 o 
  -4  13   3      160.33      165.30      7.27 o 
  -3  13   3       18.16       12.25      3.50 o 
  -2  13   3       40.01       33.31      5.47 o 
  -1  13   3      321.61      314.29      8.91 o 
   0  13   3      625.05      602.71     19.02 o 
   1  13   3       11.18       13.97      4.55 o 
   2  13   3       23.04       22.18      5.12 o 
  -3  14   3       21.49       23.42      4.02 o 
  -2  14   3      316.32      333.47      9.75 o 
  -1  14   3      262.05      267.83     10.65 o 
   0  14   3       81.45       76.25      6.41 o 
   1  14   3       98.13       92.34      9.91 o 
  -9   0   4       43.82       44.69      6.90 o 
  -8   0   4      260.63      253.48     12.53 o 
  -7   0   4       21.93       19.63      4.30 o 
  -6   0   4      694.10      717.40     15.30 o 
  -5   0   4       92.44       76.71      3.83 o 
  -4   0   4     1789.05     1803.05     41.91 o 
  -3   0   4     1653.94     1711.59     27.64 o 
  -2   0   4     2778.52     3325.21     52.05 o 
  -1   0   4     3340.67     3617.06     56.66 o 
   0   0   4    14966.11    15025.16    192.58 o 
   1   0   4     1734.02     1643.01     22.41 o 
   2   0   4     2930.87     3089.08     50.14 o 
   3   0   4     4641.94     4623.14     74.26 o 
   4   0   4      504.86      475.63     11.81 o 
   5   0   4      154.48      163.25      6.97 o 
   6   0   4      736.64      752.09     17.92 o 
  -9   1   4       60.80       61.69      5.95 o 
  -8   1   4      396.82      393.26     11.38 o 
  -7   1   4      710.41      651.85     14.79 o 
  -6   1   4       62.59       60.43      2.82 o 
  -5   1   4      239.71      224.64      5.33 o 
  -4   1   4     2157.12     2090.84     28.46 o 
  -3   1   4      661.41      612.18      9.02 o 
  -2   1   4     1578.07     1765.81     18.12 o 
  -1   1   4     1172.11     1100.33     11.66 o 
   0   1   4     1005.53      956.32     10.36 o 
   1   1   4     1758.78     1775.03     22.60 o 
   2   1   4     1816.10     1714.70     20.75 o 
   3   1   4     1173.68     1077.56     20.51 o 
   4   1   4     1530.71     1520.28     19.85 o 
   5   1   4      394.52      390.76      7.83 o 
   6   1   4      495.82      477.91     22.11 o 
  -8   2   4      105.28      105.11      6.30 o 
  -7   2   4      296.82      289.56      8.88 o 
  -6   2   4       10.13       14.09      4.92 o 
  -5   2   4      647.76      659.33     11.86 o 
  -4   2   4     5992.78     6233.76     80.38 o 
  -3   2   4     6305.12     6717.09     82.00 o 
  -2   2   4       58.47       57.19      2.28 o 
  -1   2   4     3031.20     3156.43     31.81 o 
   0   2   4     8088.30     8485.38     83.47 o 
   1   2   4      241.40      202.07      3.79 o 
   2   2   4      454.54      420.40      6.76 o 
   3   2   4      696.34      632.70     11.14 o 
   4   2   4       22.33       28.99      3.53 o 
   5   2   4        0.62       -0.40      2.43 o 
   6   2   4      253.21      269.90      9.68 o 
  -8   3   4      326.42      312.29     10.12 o 
  -7   3   4      284.44      269.40      8.64 o 
  -6   3   4       10.02       11.20      1.92 o 
  -5   3   4     1209.06     1244.37     18.72 o 
  -4   3   4     3598.60     3852.55     43.65 o 
  -3   3   4       88.92       99.90      2.90 o 
  -2   3   4        6.99       13.30      1.01 o 
  -1   3   4     3161.08     3429.88     34.72 o 
   0   3   4        2.15        6.74      0.72 o 
   1   3   4      227.61      208.85      8.54 o 
   2   3   4       78.96       86.61      2.88 o 
   3   3   4      158.17      170.76      7.29 o 
   4   3   4     1522.72     1514.63     20.00 o 
   5   3   4       30.73       30.44      3.06 o 
   6   3   4        0.01        1.20      3.33 o 
  -8   4   4       35.12       31.70      4.49 o 
  -7   4   4      175.08      161.62      7.24 o 
  -6   4   4      253.25      233.08      6.35 o 
  -5   4   4      585.67      575.99     13.11 o 
  -4   4   4      134.25      150.43      5.63 o 
  -3   4   4      215.25      188.19      4.42 o 
  -2   4   4      909.22      887.11     11.48 o 
  -1   4   4      842.48      850.34      9.76 o 
   0   4   4      841.51      825.80      9.66 o 
   1   4   4     1316.58     1261.24     15.76 o 
   2   4   4      173.48      177.77      5.69 o 
   3   4   4        1.81        3.33      1.50 o 
   4   4   4      747.80      745.70     13.30 o 
   5   4   4       10.05        4.96      3.04 o 
   6   4   4       51.63       65.36     11.14 o 
  -8   5   4       18.32       21.27      4.20 o 
  -7   5   4      151.82      134.22      6.84 o 
  -6   5   4     1730.27     1756.90     26.34 o 
  -5   5   4     1069.93     1030.03     16.54 o 
  -4   5   4        3.33        6.77      1.51 o 
  -3   5   4     2009.47     2078.03     24.99 o 
  -2   5   4       45.05       44.18      2.15 o 
  -1   5   4       68.57       47.18      7.87 o 
   0   5   4      258.16      372.61      6.97 o 
   1   5   4        1.35       10.52      4.38 o 
   2   5   4     2376.64     2215.28     92.05 o 
   3   5   4      691.38      690.58     13.52 o 
   4   5   4       30.44       36.05      3.89 o 
   5   5   4     1009.04     1015.95     21.77 o 
   6   5   4       91.66       88.20      6.51 o 
  -8   6   4      402.48      391.39     12.47 o 
  -7   6   4        6.81        6.26      3.17 o 
  -6   6   4      509.84      503.57     14.66 o 
  -5   6   4     2307.01     2211.63     39.03 o 
  -4   6   4       80.84       67.09      3.27 o 
  -3   6   4        3.83        8.03      1.38 o 
  -2   6   4     4992.60     4891.14     55.71 o 
  -1   6   4      513.80      569.38      8.61 o 
   0   6   4       48.69       88.07      3.34 o 
   1   6   4     4685.33     4762.48     76.22 o 
   2   6   4      269.32      263.47      6.47 o 
   3   6   4      205.20      197.26      5.79 o 
   4   6   4      789.39      810.26     20.61 o 
   5   6   4       25.10       31.31      4.32 o 
   6   6   4      140.27      197.12     19.56 o 
  -8   7   4        6.77        4.60      3.87 o 
  -7   7   4       69.48       75.75      8.96 o 
  -6   7   4     2210.96     2321.14     34.13 o 
  -5   7   4      229.26      212.09      6.29 o 
  -4   7   4      797.00      745.17     13.06 o 
  -3   7   4     4451.47     4073.04    123.40 o 
  -2   7   4      108.01       91.23      3.31 o 
  -1   7   4     4363.58     4159.48     66.85 o 
   0   7   4     1421.82     1443.63     21.29 o 
   1   7   4     1532.23     1603.64     28.80 o 
   2   7   4     3956.74     4073.95     86.57 o 
   3   7   4       38.26       40.39      3.17 o 
   4   7   4      299.43      316.31     16.65 o 
   5   7   4      367.07      405.99     12.67 o 
  -7   8   4      471.86      503.79     14.16 o 
  -6   8   4        1.31        2.81      2.53 o 
  -5   8   4     1970.13     1976.19     37.84 o 
  -4   8   4      129.67      114.98      4.67 o 
  -3   8   4      902.15      852.72     12.70 o 
  -2   8   4     8425.34     8253.86    146.56 o 
  -1   8   4      126.15      114.31      4.36 o 
   0   8   4      868.07      830.89     13.97 o 
   1   8   4     1869.28     1759.69     36.15 o 
   2   8   4     1666.70     1726.56     25.76 o 
   3   8   4      813.75      829.07     19.85 o 
   4   8   4      196.30      190.02     10.35 o 
   5   8   4      645.71      670.94     26.49 o 
  -7   9   4       69.75       58.70      5.87 o 
  -6   9   4     1285.50     1278.25     21.66 o 
  -5   9   4      134.73      130.29      7.19 o 
  -4   9   4       46.22       48.98      3.85 o 
  -3   9   4       85.16       79.71      4.24 o 
  -2   9   4      887.70      858.24     14.67 o 
  -1   9   4     2257.30     2262.86     57.58 o 
   0   9   4      114.49       97.41     13.18 o 
   1   9   4      485.58      482.89     10.14 o 
   2   9   4      428.59      421.08     13.31 o 
   3   9   4      106.87      104.99      6.35 o 
   4   9   4      279.27      287.46     10.56 o 
   5   9   4       99.22      100.91      7.53 o 
  -6  10   4      213.64      202.39      8.86 o 
  -5  10   4       48.50       50.70      4.91 o 
  -4  10   4       40.26       41.20      3.79 o 
  -3  10   4       57.62       55.60      3.84 o 
  -2  10   4      766.23      743.45     13.52 o 
  -1  10   4      166.48      155.85      5.69 o 
   0  10   4       46.29       53.79      6.95 o 
   1  10   4       19.40       16.55      2.88 o 
   2  10   4      305.37      318.69     14.50 o 
   3  10   4        3.05        0.44      3.64 o 
   4  10   4        8.87        5.26      4.62 o 
  -6  11   4       35.42       41.32      5.21 o 
  -5  11   4        7.89       11.48      3.89 o 
  -4  11   4      597.61      570.70     14.04 o 
  -3  11   4      587.93      593.74     12.31 o 
  -2  11   4      370.41      341.85     12.24 o 
  -1  11   4      142.88      161.04     10.07 o 
   0  11   4        7.68       12.34      4.63 o 
   1  11   4      177.01      177.70      9.53 o 
   2  11   4      457.73      424.90     12.77 o 
   3  11   4      240.92      239.61     10.18 o 
   4  11   4       86.44       84.32      6.96 o 
  -5  12   4      573.88      593.17     13.30 o 
  -4  12   4      701.12      720.77     14.77 o 
  -3  12   4     1111.92     1073.87     18.95 o 
  -2  12   4      670.21      706.54     17.41 o 
  -1  12   4        2.44        4.46      2.77 o 
   0  12   4      750.13      756.94     14.67 o 
   1  12   4      457.66      502.65     14.29 o 
   2  12   4       38.71       46.69      5.98 o 
   3  12   4      353.83      357.97     12.78 o 
  -4  13   4      730.05      744.52     21.18 o 
  -3  13   4      370.22      385.07     10.20 o 
  -2  13   4       27.79       32.14      3.89 o 
  -1  13   4      932.61      988.87     17.96 o 
   0  13   4        2.44        3.99      3.94 o 
   1  13   4     1125.48     1129.18     26.84 o 
   2  13   4      864.14      933.83     22.35 o 
  -3  14   4      125.87      139.51      8.23 o 
  -2  14   4     1181.75     1248.23     21.77 o 
  -1  14   4      116.95      105.06      8.29 o 
   0  14   4      828.51      849.03     20.48 o 
   1  14   4      393.25      413.30     13.81 o 
  -9   1   5        0.22        3.14      3.14 o 
  -8   1   5       37.33       37.26      4.00 o 
  -7   1   5        3.60        5.81      1.77 o 
  -6   1   5       30.53       23.65      2.19 o 
  -5   1   5      111.17      100.95      3.50 o 
  -4   1   5      777.86      831.76      9.64 o 
  -3   1   5        5.78       11.11      3.43 o 
  -2   1   5     2645.82     2772.52     31.59 o 
  -1   1   5      381.17      382.37      6.35 o 
   0   1   5      800.86      735.33      8.41 o 
   1   1   5      263.44      205.54      3.73 o 
   2   1   5      183.31      171.24      4.00 o 
   3   1   5      955.23      933.14     13.14 o 
   4   1   5      222.03      214.92      5.42 o 
   5   1   5        1.96        3.50      2.01 o 
   6   1   5       41.96       46.86      4.12 o 
  -9   2   5       57.90       69.13      5.48 o 
  -8   2   5        9.27       11.93      3.27 o 
  -7   2   5       54.40       53.90      3.33 o 
  -6   2   5      478.96      467.80      9.12 o 
  -5   2   5      676.81      707.02      9.83 o 
  -4   2   5     1130.56     1091.03     12.17 o 
  -3   2   5     4341.77     4669.59     46.59 o 
  -2   2   5      505.64      444.51      6.28 o 
  -1   2   5     7302.12     7448.11     73.52 o 
   0   2   5     2328.81     2500.86     25.69 o 
   1   2   5     9142.23     9519.32    104.12 o 
   2   2   5     6527.10     6706.12     74.63 o 
   3   2   5        6.20        6.47      1.88 o 
   4   2   5     1078.74     1085.00     17.96 o 
   5   2   5       57.21       55.68      4.29 o 
   6   2   5      433.72      438.59     10.90 o 
  -9   3   5        1.43        4.68      4.94 o 
  -8   3   5      185.13      191.01      7.83 o 
  -7   3   5       86.64       86.28      4.35 o 
  -6   3   5      325.49      324.22     11.68 o 
  -5   3   5     4642.54     4769.51     78.09 o 
  -4   3   5      912.70      983.26     12.50 o 
  -3   3   5     2467.96     2350.16     24.25 o 
  -2   3   5     2465.25     2330.30     23.98 o 
  -1   3   5       84.19       70.01      1.77 o 
   0   3   5     4773.24     4644.55     46.61 o 
   1   3   5     3493.00     3449.45     39.31 o 
   2   3   5     3788.95     3808.04     43.71 o 
   3   3   5     4284.13     4302.90     65.92 o 
   4   3   5      693.63      682.63     11.10 o 
   5   3   5      671.56      675.60     13.28 o 
   6   3   5      307.47      310.78     11.07 o 
  -8   4   5       28.02       26.04      4.19 o 
  -7   4   5      122.56      132.86      5.20 o 
  -6   4   5     1538.71     1480.06     43.30 o 
  -5   4   5      974.03      923.47     14.82 o 
  -4   4   5     3900.56     3980.38     45.65 o 
  -3   4   5     7226.18     7709.85     97.47 o 
  -2   4   5     1945.66     1786.46     18.92 o 
  -1   4   5     1465.55     1342.55     14.67 o 
   0   4   5      499.19      594.36      9.89 o 
   1   4   5     2137.98     1975.01     23.71 o 
   2   4   5     1683.94     1656.97     53.34 o 
   3   4   5       34.01       35.67      2.46 o 
   4   4   5      425.35      441.96      9.57 o 
   5   4   5        2.23        8.33      3.47 o 
   6   4   5      522.89      488.71     14.32 o 
  -8   5   5      344.41      344.01     11.13 o 
  -7   5   5      196.94      193.61      6.33 o 
  -6   5   5     1732.41     1722.64     25.80 o 
  -5   5   5      926.91      879.58     42.04 o 
  -4   5   5       28.06       26.88      1.81 o 
  -3   5   5     1243.02     1125.73     14.64 o 
  -2   5   5     1430.72     1310.58     16.55 o 
  -1   5   5     1363.62     1378.46     22.81 o 
   0   5   5     1005.49      941.63     15.19 o 
   1   5   5      127.21      124.20      3.47 o 
   2   5   5     3518.99     3577.41     41.60 o 
   3   5   5      198.16      192.01      5.71 o 
   4   5   5        0.41        0.89      2.15 o 
   5   5   5      300.81      313.84     13.10 o 
  -8   6   5      157.18      141.67      8.04 o 
  -7   6   5       94.49      103.52      5.04 o 
  -6   6   5        2.58        5.01      2.27 o 
  -5   6   5     1842.50     1790.64     26.32 o 
  -4   6   5      501.90      470.14     17.43 o 
  -3   6   5        6.31       25.20      5.49 o 
  -2   6   5      540.94      459.15      7.49 o 
  -1   6   5      244.97      267.25      5.99 o 
   0   6   5      266.35      246.72      8.73 o 
   1   6   5     1056.75     1075.15     18.11 o 
   2   6   5        7.31        9.13      2.05 o 
   3   6   5      364.11      359.08      8.27 o 
   4   6   5       44.04       48.06      4.63 o 
   5   6   5       18.59       17.22      4.25 o 
  -8   7   5       99.25       98.19      7.03 o 
  -7   7   5      150.67      134.13      5.71 o 
  -6   7   5       15.01       20.47      2.85 o 
  -5   7   5      265.06      243.39      6.56 o 
  -4   7   5      299.32      290.68      6.08 o 
  -3   7   5       77.94       77.65      9.52 o 
  -2   7   5        1.08        5.63      3.99 o 
  -1   7   5      952.32      982.15     19.59 o 
   0   7   5     1092.86     1079.47     26.62 o 
   1   7   5      242.12      246.32      6.94 o 
   2   7   5       53.66       50.81      3.30 o 
   3   7   5      906.05      917.74     18.55 o 
   4   7   5        0.64       -1.31      2.93 o 
   5   7   5        2.72        3.27      3.80 o 
  -7   8   5      312.08      315.44      8.87 o 
  -6   8   5        6.15       12.23      3.21 o 
  -5   8   5       23.28       25.39      2.89 o 
  -4   8   5     1067.87      997.61     14.50 o 
  -3   8   5        0.75        0.03      1.58 o 
  -2   8   5      132.69      129.45      6.08 o 
  -1   8   5     1762.05     1681.96     32.55 o 
   0   8   5       52.98       53.63      4.68 o 
   1   8   5      160.48      150.95      5.30 o 
   2   8   5      470.90      477.94     10.12 o 
   3   8   5        0.36        1.14      2.95 o 
   4   8   5      297.49      316.74     11.39 o 
   5   8   5        9.46       11.22      4.21 o 
  -7   9   5        1.47       -0.95      3.43 o 
  -6   9   5      200.65      205.40      7.00 o 
  -5   9   5     1400.68     1373.14     28.39 o 
  -4   9   5      631.55      589.39     10.63 o 
  -3   9   5      814.29      795.35     12.43 o 
  -2   9   5      387.76      350.31      8.08 o 
  -1   9   5      157.85      173.70      5.57 o 
   0   9   5     3705.61     3786.58    161.31 o 
   1   9   5        4.46        3.14      2.20 o 
   2   9   5      337.88      365.56      9.01 o 
   3   9   5     1112.33     1183.22     24.67 o 
   4   9   5       79.69       81.93      6.36 o 
  -7  10   5      541.47      537.79     23.55 o 
  -6  10   5       47.36       56.03      8.23 o 
  -5  10   5      314.99      302.30      8.41 o 
  -4  10   5     3993.41     4038.67     55.17 o 
  -3  10   5        9.65        8.72      2.70 o 
  -2  10   5      706.75      731.32     29.50 o 
  -1  10   5     2965.00     2980.55     41.59 o 
   0  10   5      794.72      804.11     14.72 o 
   1  10   5      928.82      973.59     17.12 o 
   2  10   5      454.04      441.97     12.75 o 
   3  10   5      284.31      300.77     11.17 o 
   4  10   5      491.15      513.85     20.67 o 
  -6  11   5      443.68      418.33     13.79 o 
  -5  11   5      749.45      739.75     18.77 o 
  -4  11   5      264.60      257.57      7.76 o 
  -3  11   5     1694.35     1688.48     26.15 o 
  -2  11   5      260.84      249.67      7.34 o 
  -1  11   5     1035.86      998.39     21.49 o 
   0  11   5     1401.62     1471.32     23.57 o 
   1  11   5      145.40      140.88      7.41 o 
   2  11   5       69.28       58.78      5.46 o 
   3  11   5      250.54      260.60     10.49 o 
  -5  12   5       27.83       23.13      4.77 o 
  -4  12   5     1074.73     1063.59     24.37 o 
  -3  12   5      109.57      100.96     15.99 o 
  -2  12   5       18.51       21.03      6.58 o 
  -1  12   5      369.10      361.36     13.13 o 
   0  12   5      244.02      241.37      7.90 o 
   1  12   5      127.49      122.05      7.38 o 
   2  12   5        1.17        1.20      4.14 o 
  -4  13   5        0.71       -0.79      3.94 o 
  -3  13   5        4.48        5.51      4.75 o 
  -2  13   5       36.04       26.96      4.74 o 
  -1  13   5        1.57        3.00      3.03 o 
   0  13   5      310.44      319.08     11.35 o 
   1  13   5      104.76       95.86      7.32 o 
  -3  14   5       35.72       39.53      7.06 o 
  -2  14   5      221.12      242.98     10.37 o 
  -1  14   5       52.70       60.14      9.12 o 
   0  14   5        0.13        6.65      7.09 o 
  -9   0   6        7.78       10.57      5.00 o 
  -8   0   6     1544.72     1594.58     41.97 o 
  -7   0   6     1565.91     1610.39     30.23 o 
  -6   0   6     1425.94     1434.73     26.59 o 
  -5   0   6     7585.98     7936.45    102.57 o 
  -4   0   6     1624.12     1692.00     27.84 o 
  -3   0   6    10680.72    11514.48    176.61 o 
  -2   0   6     3896.63     4244.96     66.43 o 
  -1   0   6    21906.92    22685.81    420.90 o 
   0   0   6    19821.95    20597.47    327.43 o 
   1   0   6      257.25      325.37      5.95 o 
   2   0   6     2760.11     2518.55     70.78 o 
   3   0   6     1096.90     1056.22     20.89 o 
   4   0   6     2384.61     2357.18     41.78 o 
   5   0   6      349.80      356.45     11.20 o 
  -9   1   6       81.98       98.80     14.12 o 
  -8   1   6      127.76      122.06      6.27 o 
  -7   1   6     1904.63     1993.73     25.59 o 
  -6   1   6      195.10      192.01      5.24 o 
  -5   1   6      690.82      653.81      8.64 o 
  -4   1   6     6963.70     7147.81     70.79 o 
  -3   1   6     2228.54     2305.89     23.61 o 
  -2   1   6     1786.11     1705.76     20.24 o 
  -1   1   6    12060.99    12408.85    136.67 o 
   0   1   6     7621.48     7736.48     76.52 o 
   1   1   6     3504.37     3512.62     32.90 o 
   2   1   6      973.38      924.97     26.84 o 
   3   1   6     2969.34     2928.25     65.30 o 
   4   1   6      658.18      644.14     10.83 o 
   5   1   6       30.08       36.20      3.10 o 
  -9   2   6       69.09       55.49      5.25 o 
  -8   2   6      325.23      326.49      9.91 o 
  -7   2   6      365.82      346.51      8.07 o 
  -6   2   6       48.07       39.83      2.63 o 
  -5   2   6     4144.50     4393.63     44.61 o 
  -4   2   6      945.84      895.14     10.26 o 
  -3   2   6       34.18       27.51      2.52 o 
  -2   2   6       16.33       42.29      3.80 o 
  -1   2   6     2620.34     2667.13     27.30 o 
   0   2   6     3302.06     3371.62     34.36 o 
   1   2   6       74.22       53.05      3.37 o 
   2   2   6      169.81      150.15      4.02 o 
   3   2   6      190.09      176.27      6.99 o 
   4   2   6      753.52      696.45     11.89 o 
   5   2   6      129.07      128.11      4.91 o 
  -9   3   6       19.13       33.17      6.33 o 
  -8   3   6       33.60       26.81      3.99 o 
  -7   3   6      111.42      104.20      5.70 o 
  -6   3   6       13.67       11.77      1.93 o 
  -5   3   6      325.68      345.72      7.47 o 
  -4   3   6      387.83      375.06      5.10 o 
  -3   3   6     2347.99     2563.27     26.35 o 
  -2   3   6        0.42        8.97      0.74 o 
  -1   3   6     1334.74     1388.20     15.09 o 
   0   3   6     1155.68     1157.49     13.06 o 
   1   3   6     2741.97     2891.22     33.59 o 
   2   3   6       88.87       85.87      4.31 o 
   3   3   6      621.72      608.85      9.98 o 
   4   3   6       11.88       11.52      2.16 o 
   5   3   6       91.92       90.22      5.09 o 
  -9   4   6       30.95       36.76      4.87 o 
  -8   4   6       51.25       43.24      4.48 o 
  -7   4   6      633.46      647.31     12.40 o 
  -6   4   6      282.57      271.71      6.68 o 
  -5   4   6      472.19      497.25      8.05 o 
  -4   4   6       96.55      106.34      3.32 o 
  -3   4   6     6645.74     6867.62     68.31 o 
  -2   4   6     1883.21     2084.24     30.46 o 
  -1   4   6     1565.98     1548.82     16.86 o 
   0   4   6     3404.43     3532.06     36.31 o 
   1   4   6      284.64      302.51      5.70 o 
   2   4   6     1978.88     1952.03     24.23 o 
   3   4   6       18.30       20.75      2.23 o 
   4   4   6       18.92       19.41      2.93 o 
   5   4   6      732.36      719.87     17.46 o 
  -8   5   6        6.23       10.16      3.86 o 
  -7   5   6     1144.25     1135.99     18.86 o 
  -6   5   6      959.29      927.88     17.67 o 
  -5   5   6     2081.39     2016.63     25.08 o 
  -4   5   6     2136.54     2061.57     25.12 o 
  -3   5   6     2004.63     2156.00     25.89 o 
  -2   5   6     7400.36     7149.43     71.21 o 
  -1   5   6       58.70       94.02      2.52 o 
   0   5   6     1348.46     1397.00     21.71 o 
   1   5   6     8877.30     8409.52    284.77 o 
   2   5   6      525.14      538.74     11.19 o 
   3   5   6       78.66       81.10      3.64 o 
   4   5   6     1200.62     1173.18     19.55 o 
   5   5   6      229.38      227.58      9.58 o 
  -8   6   6      237.94      234.87     13.80 o 
  -7   6   6        1.40        3.13      2.38 o 
  -6   6   6     2926.96     2958.26     41.56 o 
  -5   6   6       92.04       94.91      3.62 o 
  -4   6   6      493.25      481.10     13.63 o 
  -3   6   6     4005.18     3870.21     44.86 o 
  -2   6   6       87.77       99.28      3.18 o 
  -1   6   6     2019.90     1871.64     23.13 o 
   0   6   6     2027.18     2000.60     28.27 o 
   1   6   6        1.45        2.36      1.55 o 
   2   6   6     2310.00     2302.36     40.14 o 
   3   6   6       15.87       14.43      2.50 o 
   4   6   6      360.74      361.13     11.26 o 
   5   6   6      759.67      829.94     25.64 o 
  -8   7   6      530.36      528.29     22.35 o 
  -7   7   6      472.85      488.54     14.01 o 
  -6   7   6      593.36      584.32     11.67 o 
  -5   7   6      915.34      889.97     13.30 o 
  -4   7   6      251.95      243.97      5.51 o 
  -3   7   6       74.97       62.56      2.95 o 
  -2   7   6     3310.91     3188.47     42.59 o 
  -1   7   6       32.88       47.27      8.60 o 
   0   7   6     1716.58     1725.58     31.18 o 
   1   7   6     4873.77     5103.67     67.27 o 
   2   7   6      199.78      191.61      6.04 o 
   3   7   6      473.98      475.45     10.36 o 
   4   7   6      231.12      251.20      9.56 o 
  -8   8   6        2.33       -4.81      4.81 o 
  -7   8   6       32.57       32.27      4.78 o 
  -6   8   6     1158.33     1150.09     20.22 o 
  -5   8   6       93.97       88.35      4.05 o 
  -4   8   6      250.63      255.51      5.97 o 
  -3   8   6     2142.40     2102.99     26.44 o 
  -2   8   6       63.81       56.13      2.98 o 
  -1   8   6      869.62      883.39     14.81 o 
   0   8   6      422.58      408.14      8.83 o 
   1   8   6       34.30       31.62      2.90 o 
   2   8   6      410.77      446.12      9.91 o 
   3   8   6        0.62       -1.13      3.10 o 
   4   8   6       48.62       52.03      5.41 o 
  -7   9   6      149.88      148.56      6.70 o 
  -6   9   6        3.44        4.99      2.67 o 
  -5   9   6      411.23      390.80      9.91 o 
  -4   9   6      549.11      524.06     11.51 o 
  -3   9   6      652.22      641.85     10.73 o 
  -2   9   6      558.65      538.84     12.34 o 
  -1   9   6      570.47      545.21     10.81 o 
   0   9   6      176.25      182.68      6.00 o 
   1   9   6       47.96       48.26      4.89 o 
   2   9   6       20.60       23.68      3.12 o 
   3   9   6        1.35        0.73      3.25 o 
   4   9   6       27.56       30.34      5.06 o 
  -7  10   6       43.06       37.22      4.41 o 
  -6  10   6        0.52        4.98      7.53 o 
  -5  10   6      154.87      171.06      6.77 o 
  -4  10   6       29.60       24.87      3.93 o 
  -3  10   6        1.12        0.72      3.45 o 
  -2  10   6       85.73       72.58      6.34 o 
  -1  10   6       44.80       45.60      3.53 o 
   0  10   6      183.34      176.14      6.24 o 
   1  10   6       34.73       31.00      3.66 o 
   2  10   6      163.94      173.45      8.06 o 
   3  10   6      123.87      133.11      7.96 o 
  -6  11   6        0.21        1.86      3.64 o 
  -5  11   6      213.62      196.61      9.15 o 
  -4  11   6      274.65      272.86     10.36 o 
  -3  11   6       16.23       12.10      4.37 o 
  -2  11   6        2.43        0.26      2.98 o 
  -1  11   6       14.16        8.71      5.86 o 
   0  11   6      628.02      666.24     18.20 o 
   1  11   6      144.25      144.11      7.60 o 
   2  11   6      303.72      289.34     12.60 o 
   3  11   6      112.28      121.70      7.91 o 
  -5  12   6      189.25      182.63      9.17 o 
  -4  12   6      323.21      298.61     21.55 o 
  -3  12   6      771.22      767.58     18.96 o 
  -2  12   6       60.31       53.34      5.45 o 
  -1  12   6      526.43      502.44     14.39 o 
   0  12   6      283.91      289.47     10.98 o 
   1  12   6       99.27      114.57      7.20 o 
   2  12   6      103.57      111.70      7.53 o 
  -4  13   6       94.88      111.59      8.42 o 
  -3  13   6      370.12      383.62     12.87 o 
  -2  13   6      355.79      350.65     12.15 o 
  -1  13   6       23.84       26.97      4.88 o 
   0  13   6      515.23      498.79     21.52 o 
   1  13   6      144.37      144.15     12.72 o 
  -2  14   6        0.23       -2.56      3.83 o 
  -1  14   6      153.63      176.70      9.21 o 
  -9   1   7      317.72      314.35     14.37 o 
  -8   1   7        6.23        4.68      2.16 o 
  -7   1   7     1116.01     1126.95     16.18 o 
  -6   1   7      739.36      736.16     10.72 o 
  -5   1   7        2.45        0.58      1.03 o 
  -4   1   7      224.50      170.26      3.06 o 
  -3   1   7     1928.38     2033.48     24.01 o 
  -2   1   7     1993.13     2009.39     23.79 o 
  -1   1   7     6835.04     7240.31     71.69 o 
   0   1   7        1.93        0.93      0.80 o 
   1   1   7     1994.27     2055.31     24.74 o 
   2   1   7      649.58      596.33     18.24 o 
   3   1   7      719.44      707.54     13.09 o 
   4   1   7      165.05      157.76      5.87 o 
   5   1   7       58.08       46.20      4.19 o 
  -9   2   7        5.19        1.11      3.04 o 
  -8   2   7      388.76      392.01      8.12 o 
  -7   2   7     1556.18     1596.05     20.81 o 
  -6   2   7      695.65      682.50     10.23 o 
  -5   2   7     8499.90     8927.05     88.38 o 
  -4   2   7     1940.20     2091.86     31.10 o 
  -3   2   7     5646.74     5795.67     65.10 o 
  -2   2   7     7621.84     7638.45     85.19 o 
  -1   2   7       46.79       83.27      2.42 o 
   0   2   7     6367.60     6378.08     63.71 o 
   1   2   7     1946.93     1994.64     55.34 o 
   2   2   7     1226.29     1136.72     18.15 o 
   3   2   7      820.49      832.87     12.67 o 
   4   2   7        6.44        7.11      2.15 o 
   5   2   7     1197.45     1180.39     21.20 o 
  -9   3   7      647.19      700.62     24.63 o 
  -8   3   7      115.61      107.05      5.01 o 
  -7   3   7      940.93      934.76     15.83 o 
  -6   3   7     5510.38     5359.17    102.81 o 
  -5   3   7       20.28       30.99      2.28 o 
  -4   3   7     4209.08     4021.73     51.21 o 
  -3   3   7     1636.70     1472.05     15.90 o 
  -2   3   7     7736.43     7929.71     88.55 o 
  -1   3   7     7825.76     7658.25     76.05 o 
   0   3   7      466.56      429.13      6.08 o 
   1   3   7     2870.27     2801.50     32.93 o 
   2   3   7     2504.41     2479.48     30.56 o 
   3   3   7       54.62       51.72      2.98 o 
   4   3   7      622.84      652.89     11.31 o 
   5   3   7      282.60      301.36     10.13 o 
  -9   4   7       22.61       18.61      6.14 o 
  -8   4   7      242.28      267.69      9.64 o 
  -7   4   7      293.75      284.54      6.47 o 
  -6   4   7     1091.77     1068.91     14.89 o 
  -5   4   7     2312.62     2189.68     32.29 o 
  -4   4   7      302.75      291.86      5.22 o 
  -3   4   7     2698.76     2523.14     26.26 o 
  -2   4   7     4336.85     4203.89     42.62 o 
  -1   4   7     1874.59     2032.05     21.72 o 
   0   4   7     5047.02     5108.98     51.79 o 
   1   4   7     1079.07     1001.73     38.57 o 
   2   4   7      876.20      848.01     21.88 o 
   3   4   7      531.70      516.97      9.30 o 
   4   4   7        0.50        2.99      2.09 o 
   5   4   7      584.70      586.55     15.62 o 
  -9   5   7      178.27      192.58     12.79 o 
  -8   5   7      118.73      111.82     10.86 o 
  -7   5   7        6.69        7.90      3.56 o 
  -6   5   7      664.82      668.40     12.89 o 
  -5   5   7      151.59      139.56      3.91 o 
  -4   5   7      214.15      201.06      4.35 o 
  -3   5   7     1516.87     1492.14     19.84 o 
  -2   5   7     1498.92     1473.74     16.34 o 
  -1   5   7      599.15      527.36      7.21 o 
   0   5   7      204.20      207.66      4.12 o 
   1   5   7     1802.76     1803.87     22.80 o 
   2   5   7     1191.06     1173.36     16.29 o 
   3   5   7        0.14        2.56      1.91 o 
   4   5   7      197.47      201.94      6.74 o 
  -8   6   7        2.19        4.52      3.40 o 
  -7   6   7       13.43       25.90     11.97 o 
  -6   6   7      165.38      168.04      6.05 o 
  -5   6   7       57.05       60.51      3.77 o 
  -4   6   7       39.42       42.11      3.02 o 
  -3   6   7      457.98      435.12      7.78 o 
  -2   6   7      155.96      175.71      4.10 o 
  -1   6   7      103.18      109.40      3.01 o 
   0   6   7       31.34       23.50      1.96 o 
   1   6   7      562.55      552.59      9.18 o 
   2   6   7        4.45        3.03      1.81 o 
   3   6   7      125.13      114.25      5.10 o 
   4   6   7       34.69       41.95      5.92 o 
  -8   7   7      164.29      152.83      6.84 o 
  -7   7   7      410.24      378.97      9.86 o 
  -6   7   7      755.55      717.46     14.17 o 
  -5   7   7     1140.13     1120.61     21.26 o 
  -4   7   7     1038.88      993.83     16.98 o 
  -3   7   7       99.18      110.11      5.55 o 
  -2   7   7      758.03      792.84     11.75 o 
  -1   7   7     3573.92     3570.64    102.59 o 
   0   7   7       25.01       24.68      2.53 o 
   1   7   7       82.38       81.43      4.10 o 
   2   7   7      240.19      219.15      6.67 o 
   3   7   7      148.98      135.84      7.60 o 
   4   7   7      182.87      186.96      8.71 o 
  -8   8   7      607.16      617.07     14.11 o 
  -7   8   7       51.23       52.14      4.96 o 
  -6   8   7       59.12       58.78      4.20 o 
  -5   8   7     1053.78     1046.31     18.50 o 
  -4   8   7       61.54       57.01      3.79 o 
  -3   8   7     1798.34     1747.36     26.84 o 
  -2   8   7      894.98      835.82     15.15 o 
  -1   8   7       94.90       96.04      6.75 o 
   0   8   7     2993.67     3082.80     42.61 o 
   1   8   7       15.57       13.87      2.57 o 
   2   8   7      287.41      276.89      7.66 o 
   3   8   7      553.30      624.93     21.46 o 
   4   8   7       16.37       14.64      7.12 o 
  -7   9   7      913.96      937.80     18.41 o 
  -6   9   7       61.14       66.21      4.54 o 
  -5   9   7      273.67      253.74      7.85 o 
  -4   9   7      476.78      493.94     11.20 o 
  -3   9   7       23.85       21.13      2.98 o 
  -2   9   7      626.93      631.35     15.44 o 
  -1   9   7     3099.55     3190.95     55.16 o 
   0   9   7       87.65       90.76      4.67 o 
   1   9   7      568.78      577.70     22.65 o 
   2   9   7      893.78      953.09     20.95 o 
   3   9   7       15.57       16.13      4.16 o 
  -7  10   7        6.36        4.73      3.33 o 
  -6  10   7       22.04       22.07      3.61 o 
  -5  10   7     1001.58     1007.01     18.86 o 
  -4  10   7       42.06       47.16      4.02 o 
  -3  10   7      655.21      652.30     16.18 o 
  -2  10   7      548.69      504.49     13.68 o 
  -1  10   7       89.84       95.28      6.33 o 
   0  10   7      562.76      570.93     15.22 o 
   1  10   7       33.60       33.14      4.67 o 
   2  10   7      114.25      108.56      6.72 o 
   3  10   7      693.32      787.75     19.52 o 
  -6  11   7       41.13       34.58      4.19 o 
  -5  11   7       38.32       31.91      3.99 o 
  -4  11   7     1071.36     1016.37     22.91 o 
  -3  11   7       30.79       27.16      4.30 o 
  -2  11   7        0.94       -0.23      3.17 o 
  -1  11   7      332.18      323.50     11.19 o 
   0  11   7        5.25        9.39      4.81 o 
   1  11   7       95.93      113.95     10.57 o 
   2  11   7       24.23       23.80      7.15 o 
  -5  12   7       52.59       55.71      5.95 o 
  -4  12   7        4.63        5.10      3.85 o 
  -3  12   7       37.63       43.22      5.21 o 
  -2  12   7        5.46        2.61      3.63 o 
  -1  12   7       76.04       79.11      7.34 o 
   0  12   7      152.08      155.35      8.77 o 
   1  12   7       12.23       -0.06      6.52 o 
  -4  13   7       36.80       39.50      5.44 o 
  -3  13   7       17.86       12.79      4.34 o 
  -2  13   7      501.64      467.76     14.43 o 
  -1  13   7        3.52       -0.39      3.92 o 
   0  13   7       49.26       47.04      8.86 o 
  -9   0   8      657.09      663.33     22.28 o 
  -8   0   8      520.64      522.01     13.88 o 
  -7   0   8     5841.01     5821.06    403.87 o 
  -6   0   8      457.74      449.61     11.22 o 
  -5   0   8      815.22      815.02     14.43 o 
  -4   0   8     6723.22     6949.67    116.71 o 
  -3   0   8      733.86      637.74      9.94 o 
  -2   0   8     5843.54     5981.63     77.65 o 
  -1   0   8     6523.07     7051.78     91.09 o 
   0   0   8     3705.78     3562.58     47.44 o 
   1   0   8      611.53      544.25     18.23 o 
   2   0   8       21.42       24.43      2.99 o 
   3   0   8     4805.57     4822.94     79.20 o 
   4   0   8       62.21       68.78      5.22 o 
  -9   1   8      360.49      338.50     14.75 o 
  -8   1   8     3257.35     3507.22     42.87 o 
  -7   1   8       32.97       30.39      2.25 o 
  -6   1   8      267.45      243.41      5.04 o 
  -5   1   8     1966.69     1978.71     25.38 o 
  -4   1   8     7709.78     8297.42     82.07 o 
  -3   1   8     6445.85     6706.68     75.05 o 
  -2   1   8      203.36      179.91      2.99 o 
  -1   1   8     3488.31     3466.01     35.40 o 
   0   1   8     3393.21     3304.63     31.22 o 
   1   1   8     1307.22     1283.58     16.71 o 
   2   1   8      732.26      706.23     10.89 o 
   3   1   8      371.99      379.23      7.74 o 
   4   1   8      649.07      631.54     11.22 o 
  -9   2   8        0.90        4.94      4.75 o 
  -8   2   8      252.01      239.76      8.04 o 
  -7   2   8      900.34      913.59     13.31 o 
  -6   2   8       57.78       50.47      3.36 o 
  -5   2   8      195.41      181.16      4.21 o 
  -4   2   8     2617.81     2553.74     26.51 o 
  -3   2   8     2668.19     3007.43     35.02 o 
  -2   2   8      620.65      649.18      9.24 o 
  -1   2   8     3150.57     3079.81     31.75 o 
   0   2   8     1274.49     1192.10     13.67 o 
   1   2   8        3.13        4.53      1.36 o 
   2   2   8      234.28      228.88      5.41 o 
   3   2   8      324.42      317.44      7.40 o 
   4   2   8      124.36      118.09      4.78 o 
  -9   3   8      315.90      309.45     15.00 o 
  -8   3   8      205.51      201.23     10.23 o 
  -7   3   8       88.90       79.49      4.39 o 
  -6   3   8      916.46      928.73     15.68 o 
  -5   3   8      137.78      138.17      5.07 o 
  -4   3   8      154.38      160.40      4.71 o 
  -3   3   8       10.41       20.00      6.88 o 
  -2   3   8     1275.11     1332.07     16.97 o 
  -1   3   8       55.37       49.73      1.89 o 
   0   3   8        9.16        4.85      1.09 o 
   1   3   8       50.64       42.09      2.67 o 
   2   3   8       10.89       12.47      1.91 o 
   3   3   8      470.86      434.48      8.90 o 
   4   3   8        7.93        9.69      2.48 o 
  -9   4   8       64.30       65.21      7.79 o 
  -8   4   8      106.67      103.03      5.20 o 
  -7   4   8      234.73      202.11     10.15 o 
  -6   4   8      133.86      115.15      6.44 o 
  -5   4   8     2634.16     2674.72     37.68 o 
  -4   4   8       28.32       28.48      2.33 o 
  -3   4   8      132.38      151.42      5.27 o 
  -2   4   8     3624.54     3566.83     41.59 o 
  -1   4   8      311.40      323.88      5.52 o 
   0   4   8       13.22       10.54      1.30 o 
   1   4   8      547.92      534.53      9.91 o 
   2   4   8      581.74      538.44      9.29 o 
   3   4   8      179.81      176.87      5.29 o 
   4   4   8       92.47       92.16      4.82 o 
  -9   5   8      567.39      600.88     16.38 o 
  -8   5   8      492.46      530.04     14.05 o 
  -7   5   8      420.55      407.54      9.75 o 
  -6   5   8     2519.80     2572.02     37.26 o 
  -5   5   8      101.27       87.15      4.23 o 
  -4   5   8      627.34      591.02     11.07 o 
  -3   5   8     5340.10     5294.18     69.59 o 
  -2   5   8      451.60      437.89      7.43 o 
  -1   5   8     3388.21     3438.76     35.77 o 
   0   5   8     1039.55      983.72     36.26 o 
   1   5   8       36.47       38.40      2.51 o 
   2   5   8      484.34      490.29      9.35 o 
   3   5   8        8.64        5.71      2.17 o 
   4   5   8       24.97       25.58      5.97 o 
  -8   6   8      139.29      145.49      6.38 o 
  -7   6   8     1128.07     1124.30     29.37 o 
  -6   6   8      258.43      244.87      7.23 o 
  -5   6   8     3410.56     3405.48     47.76 o 
  -4   6   8     1654.12     1589.97     24.39 o 
  -3   6   8       26.61       32.92      2.89 o 
  -2   6   8    11493.02    11545.93    146.93 o 
  -1   6   8      442.25      424.54     19.37 o 
   0   6   8       33.44       34.43      2.53 o 
   1   6   8     1772.56     1819.75     29.79 o 
   2   6   8      183.97      165.59      7.21 o 
   3   6   8      686.80      647.06     21.72 o 
   4   6   8      473.50      481.73     13.72 o 
  -8   7   8       84.62       87.28      5.36 o 
  -7   7   8      149.15      142.23      8.62 o 
  -6   7   8      792.08      776.61     14.99 o 
  -5   7   8       76.29       76.70      4.52 o 
  -4   7   8      100.80      103.43      4.74 o 
  -3   7   8     1581.22     1524.02     23.75 o 
  -2   7   8      713.00      711.40     17.11 o 
  -1   7   8     1222.10     1176.38     16.39 o 
   0   7   8     4356.59     4528.78     61.03 o 
   1   7   8      100.90      109.08      4.76 o 
   2   7   8     1577.05     1594.95     24.88 o 
   3   7   8      173.19      180.86      6.51 o 
  -8   8   8       17.78       17.26      3.75 o 
  -7   8   8      197.67      194.86      7.53 o 
  -6   8   8      117.14      136.33      6.00 o 
  -5   8   8       46.81       44.94      3.63 o 
  -4   8   8       24.25       23.25      2.98 o 
  -3   8   8      348.70      350.42      8.74 o 
  -2   8   8     1055.59     1036.36     17.92 o 
  -1   8   8      512.95      519.24     13.63 o 
   0   8   8     1031.56     1075.71     22.71 o 
   1   8   8      440.18      485.69     13.43 o 
   2   8   8        0.74        2.57      2.83 o 
   3   8   8       55.51       59.29      5.42 o 
  -7   9   8      152.15      151.54      6.84 o 
  -6   9   8      110.17      104.68      5.49 o 
  -5   9   8      100.86       87.86      5.04 o 
  -4   9   8      260.35      261.44      7.94 o 
  -3   9   8      117.66      110.62      5.25 o 
  -2   9   8        1.86        1.66      2.41 o 
  -1   9   8       23.12       23.42      4.10 o 
   0   9   8       62.43       54.65     13.96 o 
   1   9   8      187.92      190.98     10.73 o 
   2   9   8       13.81       22.84      4.39 o 
   3   9   8      129.55      138.83     11.90 o 
  -7  10   8      132.10      124.27      6.49 o 
  -6  10   8      167.90      145.30      6.61 o 
  -5  10   8       94.19       92.63      6.09 o 
  -4  10   8      100.19       97.93      6.82 o 
  -3  10   8      197.94      182.54      6.85 o 
  -2  10   8       20.00       16.76      3.96 o 
  -1  10   8       45.55       51.27      5.17 o 
   0  10   8      256.18      261.21     10.11 o 
   1  10   8       24.19       26.72      4.58 o 
   2  10   8      103.16      113.64     11.08 o 
  -6  11   8       26.87       23.42      3.92 o 
  -5  11   8      133.12      119.70      6.20 o 
  -4  11   8      568.20      521.43     24.44 o 
  -3  11   8      407.96      418.19     23.49 o 
  -2  11   8        2.94        7.35      6.84 o 
  -1  11   8      434.13      421.10     13.20 o 
   0  11   8      127.34      140.21     10.89 o 
   1  11   8        0.03       -0.25      5.82 o 
  -5  12   8       15.71       16.01      4.59 o 
  -4  12   8      509.10      482.41     14.74 o 
  -3  12   8       19.27       18.96      6.49 o 
  -2  12   8      109.25      115.36      7.36 o 
  -1  12   8      527.22      510.29     15.18 o 
   0  12   8       23.03       29.81      5.21 o 
  -4  13   8        1.26        4.58      4.25 o 
  -3  13   8      124.68      130.71     11.49 o 
  -2  13   8      249.72      257.37     10.72 o 
  -1  13   8      106.58      113.31      9.21 o 
  -9   1   9       19.29       17.85      4.37 o 
  -8   1   9      510.89      518.95     15.13 o 
  -7   1   9      175.32      175.56      5.07 o 
  -6   1   9      751.34      771.17     13.13 o 
  -5   1   9      173.58      156.27      3.74 o 
  -4   1   9      379.99      394.73      6.41 o 
  -3   1   9      344.05      294.40      6.15 o 
  -2   1   9     1030.79     1054.68     11.96 o 
  -1   1   9       31.34       26.49      3.23 o 
   0   1   9      154.73      160.40      5.32 o 
   1   1   9      330.31      325.26      7.07 o 
   2   1   9      288.94      283.29      6.21 o 
   3   1   9      565.21      541.63      9.90 o 
   4   1   9       19.52       17.99      2.85 o 
  -9   2   9      466.04      500.87     20.99 o 
  -8   2   9        2.52        2.03      2.37 o 
  -7   2   9      512.51      524.65     10.63 o 
  -6   2   9      919.53      964.87     37.08 o 
  -5   2   9      102.23       82.46      4.20 o 
  -4   2   9     2479.09     2504.27     29.74 o 
  -3   2   9      486.85      443.07      8.27 o 
  -2   2   9     1388.88     1347.95     17.21 o 
  -1   2   9      781.87      698.00      8.74 o 
   0   2   9        1.69        2.89      1.07 o 
   1   2   9     1885.46     1816.92     22.84 o 
   2   2   9       96.17       97.47      3.83 o 
   3   2   9       12.72       11.02      2.27 o 
   4   2   9      243.69      246.24      7.55 o 
  -9   3   9        0.10        0.48      2.84 o 
  -8   3   9      369.63      388.07      9.51 o 
  -7   3   9      859.52      875.32     15.48 o 
  -6   3   9      738.46      740.39     13.28 o 
  -5   3   9     3673.66     3756.43     61.41 o 
  -4   3   9      115.76      117.07      3.30 o 
  -3   3   9     4405.27     4556.38     52.29 o 
  -2   3   9     3646.51     3520.75     41.09 o 
  -1   3   9     1166.85     1250.96     16.47 o 
   0   3   9      823.99      789.04     10.03 o 
   1   3   9       48.14       50.36      2.64 o 
   2   3   9      349.56      309.86      6.66 o 
   3   3   9      181.19      175.58      5.37 o 
   4   3   9      115.80      126.36      5.20 o 
  -9   4   9      576.25      633.38     20.86 o 
  -8   4   9       41.33       52.50      3.94 o 
  -7   4   9      997.31     1035.62     20.42 o 
  -6   4   9     2589.46     2508.31     72.31 o 
  -5   4   9      164.32      188.13      9.81 o 
  -4   4   9     3095.30     3067.38     42.41 o 
  -3   4   9     3226.76     3257.66     47.16 o 
  -2   4   9      656.24      622.21      9.55 o 
  -1   4   9     1092.56     1096.52     16.72 o 
   0   4   9      358.19      352.09      5.80 o 
   1   4   9      481.19      469.27      8.27 o 
   2   4   9      551.92      568.20      9.86 o 
   3   4   9        3.28        3.37      2.11 o 
   4   4   9      179.94      193.92      6.13 o 
  -9   5   9        0.35       -1.90      3.02 o 
  -8   5   9        3.95        2.89      2.65 o 
  -7   5   9      191.14      202.91      6.78 o 
  -6   5   9       34.82       37.86      3.28 o 
  -5   5   9      490.62      467.91      9.89 o 
  -4   5   9     1607.46     1637.74     24.77 o 
  -3   5   9       18.29       18.00      6.64 o 
  -2   5   9     2982.11     2915.69     35.00 o 
  -1   5   9      157.32      155.44      4.26 o 
   0   5   9      651.37      656.24     11.55 o 
   1   5   9     2042.27     2098.06     30.93 o 
   2   5   9       48.33       53.55      3.77 o 
   3   5   9      246.54      259.03      8.40 o 
  -8   6   9        1.63       -0.68      2.59 o 
  -7   6   9      248.24      246.77      7.62 o 
  -6   6   9      598.34      572.32     11.99 o 
  -5   6   9       16.07       15.36      2.54 o 
  -4   6   9      145.73      123.39      7.37 o 
  -3   6   9     1110.79     1112.36     18.32 o 
  -2   6   9      232.18      228.73      5.37 o 
  -1   6   9      236.72      231.51      5.82 o 
   0   6   9      689.41      668.65     12.62 o 
   1   6   9       33.00       35.60      3.31 o 
   2   6   9      291.69      289.33      8.26 o 
   3   6   9        0.01        1.68      3.33 o 
  -8   7   9      152.94      173.03      7.73 o 
  -7   7   9       36.92       40.06      3.96 o 
  -6   7   9        8.73       14.00      3.01 o 
  -5   7   9       12.18        8.86      2.48 o 
  -4   7   9      328.90      310.16      7.95 o 
  -3   7   9      688.65      694.82     14.53 o 
  -2   7   9      171.92      162.15      5.59 o 
  -1   7   9        0.12        9.15      6.15 o 
   0   7   9       36.50       43.62      3.55 o 
   1   7   9      540.76      542.97     11.71 o 
   2   7   9       10.88       15.06      3.89 o 
   3   7   9       87.84       79.35     11.40 o 
  -8   8   9       57.53       63.27      5.71 o 
  -7   8   9      625.12      607.81     13.51 o 
  -6   8   9       91.02       97.61      5.25 o 
  -5   8   9       10.59       10.99      3.77 o 
  -4   8   9     2625.25     2547.24     37.51 o 
  -3   8   9        3.34        2.87      3.60 o 
  -2   8   9       92.00       82.34      4.68 o 
  -1   8   9      542.44      545.89     14.35 o 
   0   8   9       19.53       23.36      3.94 o 
   1   8   9      260.73      231.02      9.25 o 
   2   8   9       27.37       32.62      4.70 o 
  -7   9   9      230.16      225.28      8.07 o 
  -6   9   9       86.42       81.19      8.51 o 
  -5   9   9      509.07      492.92     15.25 o 
  -4   9   9      162.42      174.01      6.59 o 
  -3   9   9     1029.56     1023.13     19.60 o 
  -2   9   9     1205.10     1166.87     20.24 o 
  -1   9   9      325.57      311.03     10.66 o 
   0   9   9      631.92      666.34     16.99 o 
   1   9   9      214.40      249.66     10.09 o 
   2   9   9       23.18       16.80      4.40 o 
  -7  10   9       65.48       70.05      5.29 o 
  -6  10   9       82.54       88.71      5.52 o 
  -5  10   9      420.65      421.67     10.98 o 
  -4  10   9     1522.84     1481.57     24.91 o 
  -3  10   9      761.54      759.45     15.27 o 
  -2  10   9      137.80      129.97      7.34 o 
  -1  10   9     1255.01     1333.56     33.05 o 
   0  10   9       16.43       32.68      8.64 o 
   1  10   9       68.50       86.00      6.67 o 
  -6  11   9      175.84      150.02      7.20 o 
  -5  11   9      379.50      372.24     12.43 o 
  -4  11   9      577.29      571.84     13.31 o 
  -3  11   9      142.08      141.64      7.76 o 
  -2  11   9      208.37      206.61      9.75 o 
  -1  11   9      201.58      199.23      9.42 o 
   0  11   9     1448.57     1589.33     32.76 o 
   1  11   9      333.81      386.80     19.31 o 
  -5  12   9      307.71      315.01     12.07 o 
  -4  12   9      217.95      223.08     10.04 o 
  -3  12   9      212.42      204.99      9.74 o 
  -2  12   9      355.82      349.17     25.92 o 
  -1  12   9      538.78      564.45     16.49 o 
   0  12   9       85.72       93.57      7.60 o 
  -9   0  10       12.26       22.66      6.65 o 
  -8   0  10     1092.30     1160.36     37.60 o 
  -7   0  10      410.81      394.90     17.85 o 
  -6   0  10      104.73       93.75      5.06 o 
  -5   0  10      557.22      488.99     11.97 o 
  -4   0  10     1426.59     1423.59     26.72 o 
  -3   0  10      623.15      550.12     12.68 o 
  -2   0  10     1303.88     1310.52     24.75 o 
  -1   0  10      198.49      184.14      4.68 o 
   0   0  10      501.45      446.54     10.58 o 
   1   0  10      161.83      174.75      6.62 o 
   2   0  10      602.46      579.58     14.28 o 
   3   0  10     1481.78     1486.42     29.46 o 
  -9   1  10      531.21      586.24     17.25 o 
  -8   1  10        1.05       -3.37      3.37 o 
  -7   1  10      377.78      391.79     15.16 o 
  -6   1  10      463.21      473.03     12.27 o 
  -5   1  10      314.65      307.22      7.00 o 
  -4   1  10     4213.09     4223.74     57.01 o 
  -3   1  10      661.74      678.91     11.96 o 
  -2   1  10        4.74        7.51      1.27 o 
  -1   1  10     2336.24     2285.14     24.91 o 
   0   1  10      468.62      470.83      7.80 o 
   1   1  10      181.17      167.89      5.51 o 
   2   1  10      330.40      347.27      7.30 o 
   3   1  10       50.38       57.18      4.83 o 
  -9   2  10        1.74        1.87      4.30 o 
  -8   2  10     1102.35     1148.63     26.30 o 
  -7   2  10       26.90       22.53      3.63 o 
  -6   2  10       69.24       64.36      5.60 o 
  -5   2  10     2353.05     2477.85     42.23 o 
  -4   2  10      572.22      584.38      9.75 o 
  -3   2  10      446.58      474.10      8.75 o 
  -2   2  10      692.13      655.61      9.80 o 
  -1   2  10      229.51      230.52      5.59 o 
   0   2  10      288.40      277.67      6.76 o 
   1   2  10      253.35      214.04      5.24 o 
   2   2  10        1.59        4.93      1.99 o 
   3   2  10      205.53      209.47      6.06 o 
  -9   3  10       40.78       38.77      5.41 o 
  -8   3  10      102.71       95.92      6.37 o 
  -7   3  10      100.78      102.46      7.81 o 
  -6   3  10      191.73      194.62      7.69 o 
  -5   3  10      206.71      193.75      5.87 o 
  -4   3  10     1571.00     1547.67     34.69 o 
  -3   3  10      134.47      128.93      5.25 o 
  -2   3  10       13.81       23.78      5.39 o 
  -1   3  10     1198.95     1184.44     16.01 o 
   0   3  10      140.93      134.02      5.71 o 
   1   3  10      112.91      109.46      4.71 o 
   2   3  10      129.81      129.25      4.53 o 
   3   3  10      369.76      351.15     11.49 o 
  -9   4  10      302.28      315.14     17.03 o 
  -8   4  10      158.86      154.82      6.19 o 
  -7   4  10      150.66      147.16      5.73 o 
  -6   4  10      817.02      820.03     15.69 o 
  -5   4  10      516.11      493.81     10.02 o 
  -4   4  10      299.82      290.19      6.98 o 
  -3   4  10      151.24      148.72      4.07 o 
  -2   4  10       28.54       33.66      2.24 o 
  -1   4  10       45.85       47.03      4.20 o 
   0   4  10      263.41      245.93      6.61 o 
   1   4  10       10.53       10.92      2.51 o 
   2   4  10       14.76       15.81      2.96 o 
   3   4  10        3.30        1.08      2.78 o 
  -9   5  10       54.99       58.18      7.22 o 
  -8   5  10       28.43       35.69      3.70 o 
  -7   5  10       71.57       73.31      5.06 o 
  -6   5  10        2.50        3.84      2.20 o 
  -5   5  10     1005.85      955.25     27.60 o 
  -4   5  10      776.80      739.27     13.41 o 
  -3   5  10      107.49       97.78      3.58 o 
  -2   5  10     1256.65     1251.37     17.03 o 
  -1   5  10      456.31      442.42      8.22 o 
   0   5  10        6.09        7.89      2.28 o 
   1   5  10      744.78      748.58     14.21 o 
   2   5  10        7.17        9.49      2.90 o 
   3   5  10      114.19      122.42      6.07 o 
  -8   6  10      144.18      145.13      7.29 o 
  -7   6  10      221.21      222.21      7.40 o 
  -6   6  10     1251.90     1259.12     21.13 o 
  -5   6  10       78.42       80.20      4.61 o 
  -4   6  10       65.98       56.76      3.56 o 
  -3   6  10     1893.69     1808.11     55.60 o 
  -2   6  10     1420.36     1468.74     19.72 o 
  -1   6  10       12.52       12.76      2.12 o 
   0   6  10      130.16      143.46      5.51 o 
   1   6  10        1.10        2.22      2.47 o 
   2   6  10      701.97      729.96     14.69 o 
   3   6  10      141.10      157.44      6.90 o 
  -8   7  10        8.02        8.49      3.27 o 
  -7   7  10      397.83      406.86     10.39 o 
  -6   7  10      833.37      830.82     22.73 o 
  -5   7  10      805.85      775.87     19.00 o 
  -4   7  10      628.93      590.06     12.03 o 
  -3   7  10      921.60      871.13     15.75 o 
  -2   7  10      709.52      710.75     11.52 o 
  -1   7  10     1022.38     1040.31     15.44 o 
   0   7  10      196.12      190.56      6.45 o 
   1   7  10     1898.15     1993.42     39.06 o 
   2   7  10      232.55      244.78     16.93 o 
  -8   8  10      268.95      272.49      9.13 o 
  -7   8  10      444.58      459.81     11.59 o 
  -6   8  10      749.76      707.02     14.53 o 
  -5   8  10      522.00      485.79     11.17 o 
  -4   8  10        0.59       -0.22      2.29 o 
  -3   8  10     3208.27     3164.61     45.36 o 
  -2   8  10      527.60      526.62     11.56 o 
  -1   8  10       63.75       81.24     16.08 o 
   0   8  10      479.24      483.38     13.87 o 
   1   8  10        1.80        3.05      3.52 o 
   2   8  10      703.99      718.14     18.57 o 
  -7   9  10       66.95       57.04      4.76 o 
  -6   9  10      893.66      870.03     17.22 o 
  -5   9  10        4.26        4.71      2.87 o 
  -4   9  10      218.77      220.76      8.34 o 
  -3   9  10      258.01      268.01      8.30 o 
  -2   9  10     2360.96     2355.42     56.01 o 
  -1   9  10      343.40      337.62     15.64 o 
   0   9  10       20.52       13.92      4.25 o 
   1   9  10      361.38      398.90     14.66 o 
  -7  10  10      210.55      215.95      9.48 o 
  -6  10  10       26.33       17.67      3.68 o 
  -5  10  10        2.62        5.70      3.61 o 
  -4  10  10       19.53       20.38      3.62 o 
  -3  10  10      133.98      124.48      6.12 o 
  -2  10  10      101.90      100.53      7.02 o 
  -1  10  10       45.58       38.05      5.24 o 
   0  10  10      168.99      184.12      9.30 o 
   1  10  10        0.34        1.21      4.09 o 
  -6  11  10        0.78       -0.73      3.17 o 
  -5  11  10       29.71       28.19      4.13 o 
  -4  11  10      717.76      695.06     15.10 o 
  -3  11  10       16.31       10.07      4.30 o 
  -2  11  10       19.32       21.16      4.58 o 
  -1  11  10      104.23      117.50      8.06 o 
   0  11  10       83.84       84.54      7.20 o 
  -4  12  10        1.66        3.23      5.86 o 
  -3  12  10      338.79      383.51     13.11 o 
  -2  12  10      252.25      276.55     11.46 o 
  -1  12  10       73.32       91.88      7.47 o 
  -9   1  11       17.01       19.94      4.88 o 
  -8   1  11       42.24       49.01      5.53 o 
  -7   1  11      102.77       98.83      6.71 o 
  -6   1  11      120.74      113.59      5.82 o 
  -5   1  11       43.34       45.13      2.99 o 
  -4   1  11       30.48       41.89     14.26 o 
  -3   1  11       17.90       15.76      2.19 o 
  -2   1  11       46.91       49.80      2.72 o 
  -1   1  11       13.84       13.58      1.76 o 
   0   1  11      335.59      340.91     10.22 o 
   1   1  11      381.91      369.32      9.96 o 
   2   1  11      303.05      305.39      8.42 o 
   3   1  11      116.83      126.94      5.71 o 
  -9   2  11        0.62       -2.40      3.41 o 
  -8   2  11       83.83       95.92     11.02 o 
  -7   2  11       23.21       34.12      4.07 o 
  -6   2  11      222.22      199.61      7.90 o 
  -5   2  11      341.66      334.92      7.66 o 
  -4   2  11     1384.13     1405.68     21.74 o 
  -3   2  11      284.31      275.98     14.23 o 
  -2   2  11      188.42      179.75      5.52 o 
  -1   2  11      952.44      935.30     13.32 o 
   0   2  11      117.58      111.54      4.53 o 
   1   2  11     1335.80     1323.53     21.46 o 
   2   2  11       94.29      101.08      5.19 o 
   3   2  11       45.65       49.00      4.31 o 
  -9   3  11       28.52       38.44      5.45 o 
  -8   3  11        2.40       -0.86      3.02 o 
  -7   3  11        5.79        4.90      3.02 o 
  -6   3  11     2223.13     2251.06     41.69 o 
  -5   3  11      186.46      230.06     26.18 o 
  -4   3  11      125.58      119.49      5.75 o 
  -3   3  11     1878.65     1887.72     23.75 o 
  -2   3  11        5.92        6.15      1.60 o 
  -1   3  11     1685.69     1649.86     21.42 o 
   0   3  11      573.06      562.80     11.15 o 
   1   3  11        4.79       -2.07      2.14 o 
   2   3  11      367.32      374.90     12.01 o 
   3   3  11      178.48      189.51      7.27 o 
  -9   4  11       77.90       79.64      9.62 o 
  -8   4  11       63.75       59.24      6.87 o 
  -7   4  11      683.60      674.38     27.82 o 
  -6   4  11        8.58       11.81      3.35 o 
  -5   4  11     1343.76     1351.24     24.05 o 
  -4   4  11     2541.31     2594.16     36.87 o 
  -3   4  11       18.27       20.27      2.04 o 
  -2   4  11      567.65      522.30     12.58 o 
  -1   4  11      122.23      105.20      3.89 o 
   0   4  11      264.92      261.68     11.26 o 
   1   4  11      910.02      924.23     16.66 o 
   2   4  11        3.75        3.47      2.81 o 
  -9   5  11      279.60      278.87     16.40 o 
  -8   5  11      130.56      138.18     17.66 o 
  -7   5  11       54.15       53.92      5.04 o 
  -6   5  11      923.58      926.91     20.79 o 
  -5   5  11       11.48       11.91      2.37 o 
  -4   5  11        4.54        4.67      2.09 o 
  -3   5  11     1140.48     1123.41     15.71 o 
  -2   5  11       13.59       15.45      3.74 o 
  -1   5  11      532.57      505.27     16.43 o 
   0   5  11      852.74      818.26     20.74 o 
   1   5  11      138.87      137.77      5.93 o 
   2   5  11      508.13      554.60     12.56 o 
  -8   6  11       19.76       24.39      6.90 o 
  -7   6  11      542.39      530.43     15.67 o 
  -6   6  11       21.37       25.98      3.21 o 
  -5   6  11      942.74      910.52     16.39 o 
  -4   6  11       23.54       25.22      2.86 o 
  -3   6  11        8.54        8.65      2.42 o 
  -2   6  11      575.93      557.61     10.44 o 
  -1   6  11      117.81      119.23      4.45 o 
   0   6  11      375.04      365.90      9.15 o 
   1   6  11      362.78      366.13      9.63 o 
   2   6  11       79.31       87.11      5.35 o 
  -8   7  11       45.25       39.17      4.18 o 
  -7   7  11       60.87       57.94      4.40 o 
  -6   7  11      171.27      163.69      6.38 o 
  -5   7  11       15.66       13.51      2.70 o 
  -4   7  11      118.85      105.27      5.02 o 
  -3   7  11      314.62      290.46      8.18 o 
  -2   7  11      867.82      835.24     21.51 o 
  -1   7  11        0.57       -0.31      1.95 o 
   0   7  11        8.18       11.54      2.92 o 
   1   7  11      124.45      136.32      6.31 o 
   2   7  11       70.49       71.61      5.25 o 
  -8   8  11      111.48      120.38      6.96 o 
  -7   8  11        2.84        0.72      2.87 o 
  -6   8  11        4.16        6.10      2.90 o 
  -5   8  11      147.94      141.40      8.84 o 
  -4   8  11      171.16      182.32      6.66 o 
  -3   8  11        1.85        4.03      2.64 o 
  -2   8  11       43.82       39.01      3.77 o 
  -1   8  11      333.42      332.60      8.89 o 
   0   8  11      118.64      130.27      6.18 o 
   1   8  11       21.79       27.02      4.98 o 
  -7   9  11      159.25      158.66      7.22 o 
  -6   9  11      255.17      239.19      8.28 o 
  -5   9  11      522.85      493.05     11.79 o 
  -4   9  11      620.33      622.87     15.82 o 
  -3   9  11      308.93      315.31      8.95 o 
  -2   9  11       24.47       27.09      3.64 o 
  -1   9  11      848.76      887.86     21.14 o 
   0   9  11      119.55      120.36     12.79 o 
   1   9  11       38.38       42.73      6.62 o 
  -6  10  11        3.90        4.18      3.15 o 
  -5  10  11     1467.49     1458.22     25.18 o 
  -4  10  11     1063.30     1063.55     19.81 o 
  -3  10  11      230.13      241.25      9.76 o 
  -2  10  11      872.45      847.97     20.43 o 
  -1  10  11       77.87       90.96      6.91 o 
   0  10  11      897.34      952.67     23.14 o 
  -5  11  11      317.90      325.06     10.04 o 
  -4  11  11     1470.95     1484.41     25.79 o 
  -3  11  11      405.38      429.61     13.84 o 
  -2  11  11       13.52        8.04      4.33 o 
  -1  11  11     1249.80     1298.50     28.72 o 
  -9   0  12      200.90      226.13     15.64 o 
  -8   0  12        9.58       18.68      7.28 o 
  -7   0  12      612.61      652.51     25.13 o 
  -6   0  12     1157.37     1177.14     23.99 o 
  -5   0  12      810.34      802.36     17.79 o 
  -4   0  12     2459.88     2423.59     43.37 o 
  -3   0  12     1750.08     1775.71     33.11 o 
  -2   0  12      639.97      586.29     14.14 o 
  -1   0  12     2634.64     2609.21     65.65 o 
   0   0  12      108.24      130.67      9.94 o 
   1   0  12      184.87      184.73     11.84 o 
   2   0  12     2312.64     2279.57     61.72 o 
  -9   1  12      222.56      222.34     10.87 o 
  -8   1  12     1369.48     1443.92     31.87 o 
  -7   1  12        7.25        7.75      4.81 o 
  -6   1  12       70.02       61.24      4.10 o 
  -5   1  12     1935.29     1961.53     28.74 o 
  -4   1  12       27.88       27.06      2.49 o 
  -3   1  12      620.61      588.20      9.97 o 
  -2   1  12     2087.32     2098.33     26.99 o 
  -1   1  12      250.44      242.96      8.91 o 
   0   1  12     1364.64     1287.00     26.52 o 
   1   1  12      332.70      337.31     11.90 o 
   2   1  12        4.27        5.48      3.67 o 
  -9   2  12       45.25       44.60      5.93 o 
  -8   2  12      104.24      107.56      8.64 o 
  -7   2  12      332.76      353.15     11.30 o 
  -6   2  12      517.68      518.14     22.35 o 
  -5   2  12      100.05       99.65      4.54 o 
  -4   2  12     1702.67     1673.59     25.54 o 
  -3   2  12        1.29        1.55      1.94 o 
  -2   2  12       11.93        9.40      2.34 o 
  -1   2  12     1589.49     1567.06     30.37 o 
   0   2  12      576.35      504.26     13.88 o 
   1   2  12      146.74      132.23      7.40 o 
   2   2  12      328.96      336.17     13.01 o 
  -9   3  12       50.30       52.35      7.50 o 
  -8   3  12      181.15      200.87     13.80 o 
  -7   3  12       61.40       66.22      7.76 o 
  -6   3  12      415.97      394.61     11.99 o 
  -5   3  12      310.07      298.13      9.96 o 
  -4   3  12      318.99      296.20      7.45 o 
  -3   3  12      433.45      425.24      9.36 o 
  -2   3  12      198.79      164.08      5.61 o 
  -1   3  12      112.16      126.58      8.39 o 
   0   3  12        0.39        1.24      2.24 o 
   1   3  12      136.49      136.06      5.67 o 
   2   3  12       22.12       18.63      3.44 o 
  -9   4  12       23.50       26.97      7.15 o 
  -8   4  12       52.05       45.48      5.22 o 
  -7   4  12      237.47      226.62      9.31 o 
  -6   4  12     1109.86     1096.89     23.98 o 
  -5   4  12        0.75        5.56      3.11 o 
  -4   4  12        9.81        9.68      3.11 o 
  -3   4  12     2625.82     2612.35     48.34 o 
  -2   4  12       59.90       63.21      6.67 o 
  -1   4  12       60.60       54.26      3.69 o 
   0   4  12      351.74      380.49      9.25 o 
   1   4  12      113.66      122.26      5.72 o 
   2   4  12       44.68       41.03      4.21 o 
  -9   5  12        4.14        8.42      6.14 o 
  -8   5  12        4.21        6.02      3.83 o 
  -7   5  12      417.35      392.70     12.77 o 
  -6   5  12       12.12       13.27      4.37 o 
  -5   5  12      595.74      569.50     15.20 o 
  -4   5  12     2468.37     2410.37     44.66 o 
  -3   5  12      810.09      826.61     12.68 o 
  -2   5  12      447.08      430.13      8.25 o 
  -1   5  12        2.20        1.94      2.33 o 
   0   5  12     1128.36     1123.38     19.33 o 
   1   5  12      969.47      942.34     23.37 o 
  -8   6  12        7.81       11.11      4.05 o 
  -7   6  12      250.19      233.42      9.85 o 
  -6   6  12      826.19      812.89     19.98 o 
  -5   6  12      304.33      285.00     10.70 o 
  -4   6  12       91.10       77.92      4.94 o 
  -3   6  12      997.65      962.05     18.48 o 
  -2   6  12      322.97      321.67      7.62 o 
  -1   6  12      307.47      317.58      8.38 o 
   0   6  12      167.49      187.63      8.13 o 
   1   6  12      867.82      883.07     17.01 o 
  -8   7  12      126.82      142.73      8.86 o 
  -7   7  12      374.21      405.00     13.53 o 
  -6   7  12      850.52      881.63     36.31 o 
  -5   7  12      344.12      354.94      9.24 o 
  -4   7  12        4.12        9.51      2.67 o 
  -3   7  12      639.48      643.53     13.17 o 
  -2   7  12      299.28      302.07      7.11 o 
  -1   7  12      117.27      119.50      5.51 o 
   0   7  12      783.48      863.48     16.56 o 
   1   7  12      358.59      388.08     10.52 o 
  -7   8  12      424.98      456.84     15.07 o 
  -6   8  12      533.00      539.23     15.40 o 
  -5   8  12      164.27      168.15      6.58 o 
  -4   8  12      894.55      855.85     16.30 o 
  -3   8  12      258.76      256.82      8.03 o 
  -2   8  12     1022.55     1051.90     19.10 o 
  -1   8  12      108.05      116.47      8.27 o 
   0   8  12        0.90        0.15      2.90 o 
  -7   9  12       93.01       86.91      5.67 o 
  -6   9  12      416.30      416.43     11.04 o 
  -5   9  12      133.89      150.15      9.46 o 
  -4   9  12       46.15       38.88      4.00 o 
  -3   9  12      700.51      656.99     14.06 o 
  -2   9  12       79.03       75.97      5.16 o 
  -1   9  12      202.82      203.00      9.55 o 
   0   9  12       14.93       13.71      4.68 o 
  -6  10  12       16.29       18.07      3.89 o 
  -5  10  12      126.85      126.81      6.54 o 
  -4  10  12        0.43       -2.70      2.70 o 
  -3  10  12        3.10        5.98      3.20 o 
  -2  10  12       42.03       40.36      5.41 o 
  -1  10  12       98.46       95.00      7.36 o 
  -4  11  12       27.64       33.85      4.30 o 
  -3  11  12      101.93      121.04     12.60 o 
  -9   1  13      114.15      117.22      8.59 o 
  -8   1  13      112.32      111.75      8.39 o 
  -7   1  13      536.37      542.91     16.04 o 
  -6   1  13      211.72      196.12      6.93 o 
  -5   1  13      225.65      230.68      6.03 o 
  -4   1  13      364.22      371.78     10.21 o 
  -3   1  13        8.83        8.85      2.45 o 
  -2   1  13      679.55      644.75     10.94 o 
  -1   1  13      231.18      229.96      9.06 o 
   0   1  13        1.67       15.45     10.67 o 
   1   1  13      235.39      253.82     10.32 o 
  -9   2  13       17.96       27.62      5.54 o 
  -8   2  13      970.40     1037.29     45.36 o 
  -7   2  13       41.61       41.59      4.76 o 
  -6   2  13     1683.30     1702.21     33.49 o 
  -5   2  13     2593.80     2701.86     39.05 o 
  -4   2  13      263.61      266.56      7.43 o 
  -3   2  13      990.10      963.99     16.90 o 
  -2   2  13      181.27      189.79      5.58 o 
  -1   2  13      583.31      570.31     15.07 o 
   0   2  13     1932.28     1914.86     37.12 o 
   1   2  13       11.52       14.08      4.14 o 
  -9   3  13       67.36       67.98      7.03 o 
  -8   3  13       34.84       24.63      7.47 o 
  -7   3  13     1369.74     1407.98     29.51 o 
  -6   3  13     1533.99     1486.29     30.33 o 
  -5   3  13      536.05      545.99     14.76 o 
  -4   3  13     1983.58     1997.24     43.43 o 
  -3   3  13      139.56      133.07      5.34 o 
  -2   3  13     4443.41     4374.99     60.70 o 
  -1   3  13     1758.64     1695.06     33.21 o 
   0   3  13      167.40      167.81      8.32 o 
   1   3  13      837.75      874.10     21.33 o 
  -9   4  13      136.88      156.24     13.17 o 
  -8   4  13      173.56      189.76      9.12 o 
  -7   4  13        5.53        0.62      3.45 o 
  -6   4  13     1447.24     1442.24     29.99 o 
  -5   4  13     1538.27     1499.79     30.53 o 
  -4   4  13        1.87        2.24      3.01 o 
  -3   4  13     2126.70     2130.48     64.73 o 
  -2   4  13      102.93       98.72      5.01 o 
  -1   4  13     1473.48     1452.61     29.47 o 
   0   4  13     1361.19     1369.97     28.83 o 
   1   4  13        2.69       -1.28      4.21 o 
  -8   5  13       46.42       59.14      8.80 o 
  -7   5  13      435.15      439.59     13.78 o 
  -6   5  13       76.88       63.41      8.10 o 
  -5   5  13      455.95      433.64     13.04 o 
  -4   5  13       46.06       42.91      4.61 o 
  -3   5  13      147.03      134.96      6.67 o 
  -2   5  13      360.86      366.09     10.79 o 
  -1   5  13       99.45       93.30      6.39 o 
   0   5  13       18.52       16.42      4.08 o 
   1   5  13      277.67      284.28     13.26 o 
  -8   6  13       32.05       33.43      5.24 o 
  -7   6  13       13.33       19.47      7.53 o 
  -6   6  13      540.00      523.40     15.34 o 
  -5   6  13      456.21      450.07     13.71 o 
  -4   6  13        1.01        0.03      2.95 o 
  -3   6  13       24.87       24.06      4.19 o 
  -2   6  13      128.07      129.35      5.75 o 
  -1   6  13        3.51        3.19      3.34 o 
   0   6  13        2.48        2.64      2.96 o 
  -8   7  13        0.16       -0.75      4.14 o 
  -7   7  13       70.09       59.14      6.15 o 
  -6   7  13      308.22      297.47     11.52 o 
  -5   7  13       50.61       51.84      7.28 o 
  -4   7  13       50.72       56.23      5.51 o 
  -3   7  13        9.09        9.91      3.73 o 
  -2   7  13       91.78       85.02      4.31 o 
  -1   7  13      496.82      493.09     11.46 o 
   0   7  13        5.34        0.70      3.10 o 
  -7   8  13       90.48      107.63      7.95 o 
  -6   8  13       90.96       90.10      7.02 o 
  -5   8  13      516.21      484.92     17.92 o 
  -4   8  13      185.47      175.57      8.83 o 
  -3   8  13      238.27      240.28      7.80 o 
  -2   8  13      165.77      164.51      6.83 o 
  -1   8  13      473.04      514.02     12.12 o 
  -6   9  13       71.53       67.19      6.59 o 
  -5   9  13      291.45      291.16     11.86 o 
  -4   9  13      448.34      466.50     11.55 o 
  -3   9  13      110.94      111.42      6.01 o 
  -2   9  13      500.18      543.33     19.60 o 
  -1   9  13      580.43      603.20     22.51 o 
  -5  10  13      454.14      460.99     11.90 o 
  -4  10  13      309.01      323.67      9.70 o 
  -3  10  13      113.53      126.44      6.40 o 
  -9   0  14       94.48       94.96     11.71 o 
  -8   0  14     2671.63     2956.64     81.41 o 
  -7   0  14      891.74      891.81     31.97 o 
  -6   0  14      124.09      116.19      6.62 o 
  -5   0  14     2665.92     2806.03     50.52 o 
  -4   0  14       25.39       20.16      4.00 o 
  -3   0  14      682.52      701.00     16.90 o 
  -2   0  14     1447.02     1471.07     41.72 o 
  -1   0  14       36.66       35.01      6.58 o 
   0   0  14     1642.82     1578.00     45.83 o 
   1   0  14      311.31      323.62     17.16 o 
  -9   1  14      810.23      870.32     23.70 o 
  -8   1  14     1041.43     1056.69     26.23 o 
  -7   1  14      480.09      493.82     15.49 o 
  -6   1  14      534.93      544.54     12.24 o 
  -5   1  14       24.99       26.09      6.03 o 
  -4   1  14     4818.49     4951.66     59.40 o 
  -3   1  14      584.71      566.39     10.33 o 
  -2   1  14       18.15       15.15      3.60 o 
  -1   1  14     2007.54     2020.28     38.79 o 
   0   1  14        0.77        2.42      3.64 o 
   1   1  14      144.23      140.49      8.35 o 
  -9   2  14       48.57       52.08      6.74 o 
  -8   2  14      476.08      489.49     16.37 o 
  -7   2  14      110.08      104.37      5.94 o 
  -6   2  14      116.54      107.40      6.98 o 
  -5   2  14     1408.72     1426.57     29.21 o 
  -4   2  14       45.46       35.49      4.39 o 
  -3   2  14      142.56      134.27      4.89 o 
  -2   2  14      826.36      791.88     18.74 o 
  -1   2  14       24.05       20.64      4.22 o 
   0   2  14      530.10      493.73     14.81 o 
  -9   3  14        0.97       -4.08      4.08 o 
  -8   3  14       53.89       33.30      8.48 o 
  -7   3  14       16.98       16.87      4.27 o 
  -6   3  14      421.12      432.91     13.15 o 
  -5   3  14       88.39       83.78      6.04 o 
  -4   3  14       66.26       68.56      4.26 o 
  -3   3  14        8.83        6.80      2.56 o 
  -2   3  14      453.54      419.97     12.66 o 
  -1   3  14       69.99       64.58      5.62 o 
   0   3  14        3.50        4.53      3.57 o 
  -8   4  14        4.87        2.16      3.88 o 
  -7   4  14     1237.37     1242.10     27.48 o 
  -6   4  14        2.50       -0.03      3.40 o 
  -5   4  14       57.02       51.18      5.21 o 
  -4   4  14      222.33      213.46      8.86 o 
  -3   4  14      461.53      484.36     13.94 o 
  -2   4  14      962.71      936.38     55.33 o 
  -1   4  14       38.35       31.11      4.73 o 
   0   4  14      272.00      260.04     10.49 o 
  -8   5  14       98.32       96.54      7.52 o 
  -7   5  14      145.59      154.96      8.45 o 
  -6   5  14      859.29      887.27     21.46 o 
  -5   5  14       26.33       19.78      4.00 o 
  -4   5  14      788.32      751.70     18.84 o 
  -3   5  14     1566.15     1581.47     25.69 o 
  -2   5  14      643.77      621.06     16.20 o 
  -1   5  14      527.40      539.94     21.78 o 
   0   5  14      312.80      287.45     11.28 o 
  -8   6  14      452.81      461.71     15.38 o 
  -7   6  14     1807.47     1796.65     37.25 o 
  -6   6  14      276.26      264.91     10.94 o 
  -5   6  14     1040.03      991.42     23.26 o 
  -4   6  14       59.26       56.68      5.53 o 
  -3   6  14     1441.14     1425.54     30.17 o 
  -2   6  14     1041.90     1072.65     23.82 o 
  -1   6  14        0.20        0.93      3.43 o 
  -7   7  14      321.44      334.00     13.58 o 
  -6   7  14      671.98      716.64     19.52 o 
  -5   7  14      213.81      188.06      9.26 o 
  -4   7  14      259.60      241.67     10.31 o 
  -3   7  14      871.29      860.05     21.30 o 
  -2   7  14      166.18      190.81     13.48 o 
  -1   7  14      248.48      275.69     11.03 o 
  -7   8  14       81.42       84.57      7.25 o 
  -6   8  14       14.90       15.95      4.58 o 
  -5   8  14        6.83        7.01      4.30 o 
  -4   8  14       86.36       81.06      6.83 o 
  -3   8  14       53.49       58.47      5.80 o 
  -2   8  14       83.81       92.11     10.51 o 
  -5   9  14        0.72       -0.68      3.95 o 
  -4   9  14       26.04       32.18      9.27 o 
  -3   9  14       35.38       39.45      5.48 o 
  -9   1  15      128.83      149.06     10.38 o 
  -8   1  15      397.40      410.49     36.15 o 
  -7   1  15        1.49       -2.80      3.67 o 
  -6   1  15      874.95      870.71     19.06 o 
  -5   1  15      158.92      157.67      7.22 o 
  -4   1  15      558.40      530.41     10.26 o 
  -3   1  15      603.34      584.40     12.54 o 
  -2   1  15        0.96        2.54      3.44 o 
  -1   1  15      126.17      121.54      7.59 o 
   0   1  15      120.08      135.63      8.09 o 
  -8   2  15       12.15       16.92      4.86 o 
  -7   2  15     1210.33     1215.55     22.13 o 
  -6   2  15       81.19       74.51      4.99 o 
  -5   2  15      556.54      570.94     12.84 o 
  -4   2  15      583.68      593.85     10.99 o 
  -3   2  15      310.36      295.43     10.29 o 
  -2   2  15     1591.81     1590.67     32.11 o 
  -1   2  15      205.76      221.13      9.77 o 
   0   2  15       92.85      101.20      7.36 o 
  -8   3  15      289.41      314.19     18.42 o 
  -7   3  15       25.97       25.49      4.91 o 
  -6   3  15     1372.39     1426.15     30.22 o 
  -5   3  15      322.23      312.17     11.12 o 
  -4   3  15      218.75      229.88      7.46 o 
  -3   3  15     1960.11     1969.65     49.57 o 
  -2   3  15      257.92      229.64      9.69 o 
  -1   3  15      439.57      454.24     14.27 o 
  -8   4  15       38.54       43.91      5.78 o 
  -7   4  15     1121.60     1140.82     42.19 o 
  -6   4  15      430.14      410.94     13.52 o 
  -5   4  15      126.10      153.50      8.06 o 
  -4   4  15      817.17      789.43     22.47 o 
  -3   4  15        1.47        0.96      2.70 o 
  -2   4  15      943.61      966.02     23.93 o 
  -1   4  15      349.53      355.04     12.44 o 
  -8   5  15       93.27       94.92      7.54 o 
  -7   5  15      118.65      133.47      8.49 o 
  -6   5  15      320.92      314.24     11.70 o 
  -5   5  15      249.23      268.31     14.37 o 
  -4   5  15        3.36        5.26      3.57 o 
  -3   5  15      508.49      519.63     12.05 o 
  -2   5  15       94.86      104.77     10.22 o 
  -1   5  15        4.52        3.70      3.53 o 
  -7   6  15       56.47       57.53      6.29 o 
  -6   6  15       39.22       42.90      5.57 o 
  -5   6  15       37.40       43.63      5.33 o 
  -4   6  15       64.22       57.70      5.68 o 
  -3   6  15      210.04      218.99      9.92 o 
  -2   6  15        0.85        2.36      3.60 o 
  -7   7  15       30.13       38.21      5.84 o 
  -6   7  15      154.51      158.25      8.93 o 
  -5   7  15      196.11      190.08      9.55 o 
  -4   7  15      485.27      465.17     14.82 o 
  -3   7  15       83.31      101.73     10.83 o 
  -2   7  15        0.31        1.71      5.82 o 
  -6   8  15        1.18        5.16      4.16 o 
  -5   8  15      287.88      286.04     11.86 o 
  -4   8  15      246.35      252.47     10.99 o 
  -3   8  15       18.17       16.08      6.65 o 
  -8   0  16      149.82      170.49     14.62 o 
  -7   0  16      562.44      600.46     25.45 o 
  -6   0  16      341.50      326.79     17.22 o 
  -5   0  16      109.66       94.28      6.57 o 
  -4   0  16     2491.03     2585.72     47.99 o 
  -3   0  16       20.85       23.42      6.20 o 
  -2   0  16       18.47       19.56      6.14 o 
  -1   0  16      310.13      329.63     17.22 o 
  -8   1  16      696.96      706.78     20.59 o 
  -7   1  16        4.06        2.06      3.66 o 
  -6   1  16       99.75      101.02      5.60 o 
  -5   1  16     1512.64     1532.17     22.16 o 
  -4   1  16       50.17       43.52      8.46 o 
  -3   1  16      228.49      240.65      9.74 o 
  -2   1  16      406.77      438.25     13.79 o 
  -1   1  16        2.64        3.75      4.00 o 
  -8   2  16       77.12       65.34      9.81 o 
  -7   2  16       49.86       62.47      4.92 o 
  -6   2  16       14.85       16.15      3.30 o 
  -5   2  16      201.12      187.64     16.98 o 
  -4   2  16      307.55      319.23      7.91 o 
  -3   2  16       61.19       54.02      5.44 o 
  -2   2  16       53.73       44.95      5.40 o 
  -1   2  16      311.15      308.61     11.86 o 
  -8   3  16       26.37       18.34      5.06 o 
  -7   3  16       32.59       26.83      4.81 o 
  -6   3  16      273.59      260.72     10.50 o 
  -5   3  16       60.76       64.06      8.07 o 
  -4   3  16        2.64        2.93      2.39 o 
  -3   3  16       57.57       52.89      5.36 o 
  -2   3  16       23.64       25.64      4.74 o 
  -7   4  16       26.26       30.83      5.23 o 
  -6   4  16       25.69       24.37      4.76 o 
  -5   4  16      734.28      728.77     19.13 o 
  -4   4  16       39.71       41.96      4.95 o 
  -3   4  16      182.67      182.77     10.16 o 
  -2   4  16      119.63      152.80      8.49 o 
  -7   5  16      160.85      184.39      9.63 o 
  -6   5  16      516.08      504.25     15.64 o 
  -5   5  16      267.65      289.05     11.26 o 
  -4   5  16       87.38       83.88      6.59 o 
  -3   5  16      207.70      234.05     15.57 o 
  -2   5  16       13.90       18.75      4.73 o 
  -6   6  16      437.60      479.78     16.24 o 
  -5   6  16       25.11       30.06      5.09 o 
  -4   6  16      353.13      353.57     14.43 o 
  -3   6  16      674.29      676.38     27.48 o 
  -5   7  16      264.11      274.60     20.29 o 
  -4   7  16      535.06      546.92     20.51 o 
  -7   1  17       68.12       64.88      6.60 o 
  -6   1  17       64.14       57.56      4.68 o 
  -5   1  17       86.62       82.45      4.45 o 
  -4   1  17       66.98       68.66      5.88 o 
  -3   1  17        0.35       -0.12      3.44 o 
  -7   2  17       45.47       48.94      6.65 o 
  -6   2  17      310.13      304.59     11.17 o 
  -5   2  17       56.72       58.47      5.01 o 
  -4   2  17       31.80       27.05      4.51 o 
  -3   2  17       32.43       28.67      4.89 o 
  -7   3  17      363.39      375.23     11.03 o 
  -6   3  17       28.26       31.64      5.09 o 
  -5   3  17       90.87       98.86      5.60 o 
  -4   3  17      178.89      204.69      9.27 o 
  -3   3  17      100.30      100.93     11.52 o 
  -7   4  17      135.11      145.95      9.12 o 
  -6   4  17      184.19      191.86     12.25 o 
  -5   4  17      213.70      217.71      9.96 o 
  -4   4  17        9.48        8.23      6.14 o 
  -3   4  17      241.87      257.91     10.63 o 
  -6   5  17      243.33      278.22     11.71 o 
  -5   5  17        0.18        4.27      4.03 o 
  -4   5  17      281.62      287.79     17.16 o 
  -6   0  18      374.15      362.11     19.06 o 
  -5   0  18      229.60      215.07      9.82 o 
  -4   0  18      209.00      210.75     13.55 o 
  -6   1  18       43.11       48.93      4.67 o 
  -5   1  18      346.89      348.07      8.75 o 
  -4   1  18       46.96       56.14      6.02 o 
  -6   2  18       29.03       25.96      3.99 o 
  -5   2  18      153.91      180.75      7.69 o 
                                                 
